# Supplementary material for: PoGO: Prediction of Gene Ontology terms for fungal proteins
Source: BMC Bioinformatics. 2010 Apr 29;11:215. doi: 10.1186/1471-2105-11-215 (PMC2882390; doi:10.1186/1471-2105-11-215)
Supplement: Additional file 2 — Software source code and data files. [file 1471-2105-11-215-S2.GZ]

Archive with 4,417 entries (4,317 files):
- PoGO-1.0.2
- PoGO-1.0.2/blastdb
- PoGO-1.0.2/go_database
- PoGO-1.0.2/LICENSE
- PoGO-1.0.2/README
- PoGO-1.0.2/Web_Applications
- PoGO-1.0.2/website
- PoGO-1.0.2/website/annotation.php
- PoGO-1.0.2/website/BeanStalk.class.php
- PoGO-1.0.2/website/brief_view.php
- PoGO-1.0.2/website/chem_info.php
- PoGO-1.0.2/website/config_path.php.template
- PoGO-1.0.2/website/configure.php.template
- PoGO-1.0.2/website/db_connect.php
- PoGO-1.0.2/website/delete_old_files.php
- PoGO-1.0.2/website/download_GO.php
- PoGO-1.0.2/website/download_IPR.php
- PoGO-1.0.2/website/email.php
- PoGO-1.0.2/website/error.log
- PoGO-1.0.2/website/go_fmeasures.txt
- PoGO-1.0.2/website/images
- PoGO-1.0.2/website/img
- PoGO-1.0.2/website/index.php
- PoGO-1.0.2/website/inprogress.php
- PoGO-1.0.2/website/lib.php
- PoGO-1.0.2/website/menu
- PoGO-1.0.2/website/rand_id.php
- PoGO-1.0.2/website/result.php
- PoGO-1.0.2/website/result_view.php
- PoGO-1.0.2/website/runner.php
- PoGO-1.0.2/website/tmp
- PoGO-1.0.2/website/tmp/JOBS
- PoGO-1.0.2/website/tmp/uploadfiles
- PoGO-1.0.2/website/menu/contact.php
- PoGO-1.0.2/website/menu/download.php
- PoGO-1.0.2/website/menu/faq.php
- PoGO-1.0.2/website/menu/fig1.png
- PoGO-1.0.2/website/menu/help.php
- PoGO-1.0.2/website/menu/menu_end.php
- PoGO-1.0.2/website/menu/menu_start.php
- PoGO-1.0.2/website/menu/method.php
- PoGO-1.0.2/website/img/bar1.gif
- PoGO-1.0.2/website/img/bar10.gif
- PoGO-1.0.2/website/img/bar11.gif
- PoGO-1.0.2/website/img/bar12.gif
- PoGO-1.0.2/website/img/bar13.gif
- PoGO-1.0.2/website/img/bar2.gif
- PoGO-1.0.2/website/img/bar3.gif
- PoGO-1.0.2/website/img/bar4.gif
- PoGO-1.0.2/website/img/bar5.gif
- PoGO-1.0.2/website/img/bar6.gif
- PoGO-1.0.2/website/img/bar7.gif
- PoGO-1.0.2/website/img/bar8.gif
- PoGO-1.0.2/website/img/bar9.gif
- PoGO-1.0.2/website/img/ending.gif
- PoGO-1.0.2/website/img/index.php
- PoGO-1.0.2/website/img/mid.gif
- PoGO-1.0.2/website/img/whitebar.gif
- PoGO-1.0.2/website/images/AAPFC_sketch.psd
- PoGO-1.0.2/website/images/bottom_table_bg.gif
- PoGO-1.0.2/website/images/InProgressNowLogo.gif
- PoGO-1.0.2/website/images/InProgressNowLogo.psd
- PoGO-1.0.2/website/images/InProgressNowLogo_AAPFC.gif
- PoGO-1.0.2/website/images/InProgressNowLogo_AAPFC.psd
- PoGO-1.0.2/website/images/L_V.gif
- PoGO-1.0.2/website/images/Logo.jpg
- PoGO-1.0.2/website/images/Logo_bg.jpg
- PoGO-1.0.2/website/images/menu_bg.gif
- PoGO-1.0.2/website/images/menu_contact.gif
- PoGO-1.0.2/website/images/menu_download.gif
- PoGO-1.0.2/website/images/menu_faq.gif
- PoGO-1.0.2/website/images/menu_fcg_lab.gif
- PoGO-1.0.2/website/images/menu_help.gif
- PoGO-1.0.2/website/images/menu_left.gif
- PoGO-1.0.2/website/images/menu_method.gif
- PoGO-1.0.2/website/images/menu_right.gif
- PoGO-1.0.2/website/images/menu_search.gif
- PoGO-1.0.2/website/images/progress_bar.gif
- PoGO-1.0.2/website/images/progress_bar.swf
- PoGO-1.0.2/website/images/progress_bar2.gif
- PoGO-1.0.2/website/images/R_V.gif
- PoGO-1.0.2/website/images/table_bottom_bar_bg.gif
- PoGO-1.0.2/website/images/table_top_bar_bg.gif
- PoGO-1.0.2/website/images/warnning.gif
- PoGO-1.0.2/website/images/warnning.jpg
- PoGO-1.0.2/Web_Applications/meta_Project_data
- PoGO-1.0.2/Web_Applications/meta_Web_Service
- PoGO-1.0.2/Web_Applications/runiprscan
- PoGO-1.0.2/Web_Applications/runiprscan/lib
- PoGO-1.0.2/Web_Applications/runiprscan/LICENSE
- PoGO-1.0.2/Web_Applications/runiprscan/README.TXT
- PoGO-1.0.2/Web_Applications/runiprscan/RunIprScan.jar
- PoGO-1.0.2/Web_Applications/runiprscan/lib/activation.jar
- PoGO-1.0.2/Web_Applications/runiprscan/lib/axis.jar
- PoGO-1.0.2/Web_Applications/runiprscan/lib/biojava.jar
- PoGO-1.0.2/Web_Applications/runiprscan/lib/bytecode.jar
- PoGO-1.0.2/Web_Applications/runiprscan/lib/commons-cli-1.0.jar
- PoGO-1.0.2/Web_Applications/runiprscan/lib/commons-collections-2.1.jar
- PoGO-1.0.2/Web_Applications/runiprscan/lib/commons-dbcp-1.1.jar
- PoGO-1.0.2/Web_Applications/runiprscan/lib/commons-discovery-0.2.jar
- PoGO-1.0.2/Web_Applications/runiprscan/lib/commons-logging-1.0.4.jar
- PoGO-1.0.2/Web_Applications/runiprscan/lib/commons-pool-1.1.jar
- PoGO-1.0.2/Web_Applications/runiprscan/lib/jaxrpc.jar
- PoGO-1.0.2/Web_Applications/runiprscan/lib/jgrapht-jdk1.5.jar
- PoGO-1.0.2/Web_Applications/runiprscan/lib/junit-4.4.jar
- PoGO-1.0.2/Web_Applications/runiprscan/lib/mail.jar
- PoGO-1.0.2/Web_Applications/runiprscan/lib/saaj.jar
- PoGO-1.0.2/Web_Applications/runiprscan/lib/servlet.jar
- PoGO-1.0.2/Web_Applications/runiprscan/lib/sqlitejdbc-v054.jar
- PoGO-1.0.2/Web_Applications/runiprscan/lib/wsdl4j-1.5.1.jar
- PoGO-1.0.2/Web_Applications/runiprscan/lib/xercesImpl.jar
- PoGO-1.0.2/Web_Applications/runiprscan/lib/xmlParserAPIs.jar
- PoGO-1.0.2/Web_Applications/runiprscan/lib/xom-1.2.1.jar
- PoGO-1.0.2/Web_Applications/meta_Web_Service/fungi
- PoGO-1.0.2/Web_Applications/meta_Web_Service/fungi/chem
- PoGO-1.0.2/Web_Applications/meta_Web_Service/fungi/cpweb.pl
- PoGO-1.0.2/Web_Applications/meta_Web_Service/fungi/createset-1.py
- PoGO-1.0.2/Web_Applications/meta_Web_Service/fungi/FindGoidx-5.py
- PoGO-1.0.2/Web_Applications/meta_Web_Service/fungi/fold
- PoGO-1.0.2/Web_Applications/meta_Web_Service/fungi/GO
- PoGO-1.0.2/Web_Applications/meta_Web_Service/fungi/GOmakebin.php
- PoGO-1.0.2/Web_Applications/meta_Web_Service/fungi/hhpredfoldbin.php
- PoGO-1.0.2/Web_Applications/meta_Web_Service/fungi/IPR
- PoGO-1.0.2/Web_Applications/meta_Web_Service/fungi/metalearner
- PoGO-1.0.2/Web_Applications/meta_Web_Service/fungi/parseeach.pl
- PoGO-1.0.2/Web_Applications/meta_Web_Service/fungi/parsingxml-1.py
- PoGO-1.0.2/Web_Applications/meta_Web_Service/fungi/metalearner/metalearn
- PoGO-1.0.2/Web_Applications/meta_Web_Service/fungi/metalearner/metalearn.ctf
- PoGO-1.0.2/Web_Applications/meta_Web_Service/fungi/metalearner/metalearn.m
- PoGO-1.0.2/Web_Applications/meta_Web_Service/fungi/metalearner/metalearn.prj
- PoGO-1.0.2/Web_Applications/meta_Web_Service/fungi/metalearner/metalearn_exe
- PoGO-1.0.2/Web_Applications/meta_Web_Service/fungi/metalearner/metalearn_main.c
- PoGO-1.0.2/Web_Applications/meta_Web_Service/fungi/metalearner/metalearn_mcc_component_data.c
- PoGO-1.0.2/Web_Applications/meta_Web_Service/fungi/metalearner/metalearn_mcr
- PoGO-1.0.2/Web_Applications/meta_Web_Service/fungi/metalearner/metalearn_mcr/metalearn
- PoGO-1.0.2/Web_Applications/meta_Web_Service/fungi/metalearner/metalearn_mcr/metalearn_33DE916092FAE9825F22E46BCD1847BD
- PoGO-1.0.2/Web_Applications/meta_Web_Service/fungi/metalearner/metalearn_mcr/toolbox
- PoGO-1.0.2/Web_Applications/meta_Web_Service/fungi/metalearner/metalearn_mcr/toolbox/compiler
- PoGO-1.0.2/Web_Applications/meta_Web_Service/fungi/metalearner/metalearn_mcr/toolbox/local
- PoGO-1.0.2/Web_Applications/meta_Web_Service/fungi/metalearner/metalearn_mcr/toolbox/local/Contents.m
- PoGO-1.0.2/Web_Applications/meta_Web_Service/fungi/metalearner/metalearn_mcr/toolbox/local/initprefs.m
- PoGO-1.0.2/Web_Applications/meta_Web_Service/fungi/metalearner/metalearn_mcr/toolbox/local/pathdef.m
- PoGO-1.0.2/Web_Applications/meta_Web_Service/fungi/metalearner/metalearn_mcr/toolbox/local/printopt.m
- PoGO-1.0.2/Web_Applications/meta_Web_Service/fungi/metalearner/metalearn_mcr/toolbox/local/private
- PoGO-1.0.2/Web_Applications/meta_Web_Service/fungi/metalearner/metalearn_mcr/toolbox/local/reporterrorlogs.m
- PoGO-1.0.2/Web_Applications/meta_Web_Service/fungi/metalearner/metalearn_mcr/toolbox/local/userpath.m
- PoGO-1.0.2/Web_Applications/meta_Web_Service/fungi/metalearner/metalearn_mcr/toolbox/local/private/getnicedialoglocation.m
- PoGO-1.0.2/Web_Applications/meta_Web_Service/fungi/metalearner/metalearn_mcr/toolbox/local/private/inputdlgerrorlog.m
- PoGO-1.0.2/Web_Applications/meta_Web_Service/fungi/metalearner/metalearn_mcr/toolbox/local/private/questdlgerrorlog.m
- PoGO-1.0.2/Web_Applications/meta_Web_Service/fungi/metalearner/metalearn_mcr/toolbox/local/private/setdefaultbutton.m
- PoGO-1.0.2/Web_Applications/meta_Web_Service/fungi/metalearner/metalearn_mcr/toolbox/compiler/deploy
- PoGO-1.0.2/Web_Applications/meta_Web_Service/fungi/metalearner/metalearn_mcr/toolbox/compiler/deploy/deployprint.m
- PoGO-1.0.2/Web_Applications/meta_Web_Service/fungi/metalearner/metalearn_mcr/toolbox/compiler/deploy/deploywhich.mexa64
- PoGO-1.0.2/Web_Applications/meta_Web_Service/fungi/metalearner/metalearn_mcr/toolbox/compiler/deploy/deploywhich_mexa64.auth
- PoGO-1.0.2/Web_Applications/meta_Web_Service/fungi/metalearner/metalearn_mcr/toolbox/compiler/deploy/FigureMenuBar.fig
- PoGO-1.0.2/Web_Applications/meta_Web_Service/fungi/metalearner/metalearn_mcr/toolbox/compiler/deploy/FigureToolBar.fig
- PoGO-1.0.2/Web_Applications/meta_Web_Service/fungi/metalearner/metalearn_mcr/toolbox/compiler/deploy/fopen.m
- PoGO-1.0.2/Web_Applications/meta_Web_Service/fungi/metalearner/metalearn_mcr/toolbox/compiler/deploy/hgrc.m
- PoGO-1.0.2/Web_Applications/meta_Web_Service/fungi/metalearner/metalearn_mcr/toolbox/compiler/deploy/input.m
- PoGO-1.0.2/Web_Applications/meta_Web_Service/fungi/metalearner/metalearn_mcr/toolbox/compiler/deploy/matlabrc.m
- PoGO-1.0.2/Web_Applications/meta_Web_Service/fungi/metalearner/metalearn_mcr/toolbox/compiler/deploy/pause.m
- PoGO-1.0.2/Web_Applications/meta_Web_Service/fungi/metalearner/metalearn_mcr/toolbox/compiler/deploy/printdlg.m
- PoGO-1.0.2/Web_Applications/meta_Web_Service/fungi/metalearner/metalearn_mcr/toolbox/compiler/deploy/propedit.m
- PoGO-1.0.2/Web_Applications/meta_Web_Service/fungi/metalearner/metalearn_mcr/toolbox/compiler/deploy/readline.mexa64
- PoGO-1.0.2/Web_Applications/meta_Web_Service/fungi/metalearner/metalearn_mcr/toolbox/compiler/deploy/readline_mexa64.auth
- PoGO-1.0.2/Web_Applications/meta_Web_Service/fungi/metalearner/metalearn_mcr/metalearn_33DE916092FAE9825F22E46BCD1847BD/matlab.prf
- PoGO-1.0.2/Web_Applications/meta_Web_Service/fungi/metalearner/metalearn_mcr/metalearn_33DE916092FAE9825F22E46BCD1847BD/MATLAB_Editor_State.xml
- PoGO-1.0.2/Web_Applications/meta_Web_Service/fungi/metalearner/metalearn_mcr/metalearn_33DE916092FAE9825F22E46BCD1847BD/matlabprefs.mat
- PoGO-1.0.2/Web_Applications/meta_Web_Service/fungi/metalearner/metalearn_mcr/metalearn_33DE916092FAE9825F22E46BCD1847BD/MLintDefaultSettings.txt
- PoGO-1.0.2/Web_Applications/meta_Web_Service/fungi/metalearner/metalearn_mcr/metalearn/metalearn.m
- PoGO-1.0.2/Web_Applications/meta_Web_Service/fungi/IPR/fungi_exe
- PoGO-1.0.2/Web_Applications/meta_Web_Service/fungi/IPR/PredictGO_IPR
- PoGO-1.0.2/Web_Applications/meta_Web_Service/fungi/IPR/PredictGO_IPR.ctf
- PoGO-1.0.2/Web_Applications/meta_Web_Service/fungi/IPR/PredictGO_IPR.m
- PoGO-1.0.2/Web_Applications/meta_Web_Service/fungi/IPR/PredictGO_IPR.prj
- PoGO-1.0.2/Web_Applications/meta_Web_Service/fungi/IPR/PredictGO_IPR_main.c
- PoGO-1.0.2/Web_Applications/meta_Web_Service/fungi/IPR/PredictGO_IPR_mcc_component_data.c
- PoGO-1.0.2/Web_Applications/meta_Web_Service/fungi/IPR/PredictGO_IPR_mcr
- PoGO-1.0.2/Web_Applications/meta_Web_Service/fungi/IPR/run_PredictGO_IPR.sh
- PoGO-1.0.2/Web_Applications/meta_Web_Service/fungi/IPR/PredictGO_IPR_mcr/home
- PoGO-1.0.2/Web_Applications/meta_Web_Service/fungi/IPR/PredictGO_IPR_mcr/PredictGO_IPR
- PoGO-1.0.2/Web_Applications/meta_Web_Service/fungi/IPR/PredictGO_IPR_mcr/PredictGO_IPR_CB7D75A2FCD078F1F1DF26BE3E14D2DA
- PoGO-1.0.2/Web_Applications/meta_Web_Service/fungi/IPR/PredictGO_IPR_mcr/toolbox
- PoGO-1.0.2/Web_Applications/meta_Web_Service/fungi/IPR/PredictGO_IPR_mcr/toolbox/compiler
- PoGO-1.0.2/Web_Applications/meta_Web_Service/fungi/IPR/PredictGO_IPR_mcr/toolbox/local
- PoGO-1.0.2/Web_Applications/meta_Web_Service/fungi/IPR/PredictGO_IPR_mcr/toolbox/local/Contents.m
- PoGO-1.0.2/Web_Applications/meta_Web_Service/fungi/IPR/PredictGO_IPR_mcr/toolbox/local/initprefs.m
- PoGO-1.0.2/Web_Applications/meta_Web_Service/fungi/IPR/PredictGO_IPR_mcr/toolbox/local/pathdef.m
- PoGO-1.0.2/Web_Applications/meta_Web_Service/fungi/IPR/PredictGO_IPR_mcr/toolbox/local/printopt.m
- PoGO-1.0.2/Web_Applications/meta_Web_Service/fungi/IPR/PredictGO_IPR_mcr/toolbox/local/private
- PoGO-1.0.2/Web_Applications/meta_Web_Service/fungi/IPR/PredictGO_IPR_mcr/toolbox/local/reporterrorlogs.m
- PoGO-1.0.2/Web_Applications/meta_Web_Service/fungi/IPR/PredictGO_IPR_mcr/toolbox/local/userpath.m
- PoGO-1.0.2/Web_Applications/meta_Web_Service/fungi/IPR/PredictGO_IPR_mcr/toolbox/local/private/getnicedialoglocation.m
- PoGO-1.0.2/Web_Applications/meta_Web_Service/fungi/IPR/PredictGO_IPR_mcr/toolbox/local/private/inputdlgerrorlog.m
- PoGO-1.0.2/Web_Applications/meta_Web_Service/fungi/IPR/PredictGO_IPR_mcr/toolbox/local/private/questdlgerrorlog.m
- PoGO-1.0.2/Web_Applications/meta_Web_Service/fungi/IPR/PredictGO_IPR_mcr/toolbox/local/private/setdefaultbutton.m
- PoGO-1.0.2/Web_Applications/meta_Web_Service/fungi/IPR/PredictGO_IPR_mcr/toolbox/compiler/deploy
- PoGO-1.0.2/Web_Applications/meta_Web_Service/fungi/IPR/PredictGO_IPR_mcr/toolbox/compiler/deploy/deployprint.m
- PoGO-1.0.2/Web_Applications/meta_Web_Service/fungi/IPR/PredictGO_IPR_mcr/toolbox/compiler/deploy/deploywhich.mexa64
- PoGO-1.0.2/Web_Applications/meta_Web_Service/fungi/IPR/PredictGO_IPR_mcr/toolbox/compiler/deploy/deploywhich_mexa64.auth
- PoGO-1.0.2/Web_Applications/meta_Web_Service/fungi/IPR/PredictGO_IPR_mcr/toolbox/compiler/deploy/FigureMenuBar.fig
- PoGO-1.0.2/Web_Applications/meta_Web_Service/fungi/IPR/PredictGO_IPR_mcr/toolbox/compiler/deploy/FigureToolBar.fig
- PoGO-1.0.2/Web_Applications/meta_Web_Service/fungi/IPR/PredictGO_IPR_mcr/toolbox/compiler/deploy/fopen.m
- PoGO-1.0.2/Web_Applications/meta_Web_Service/fungi/IPR/PredictGO_IPR_mcr/toolbox/compiler/deploy/hgrc.m
- PoGO-1.0.2/Web_Applications/meta_Web_Service/fungi/IPR/PredictGO_IPR_mcr/toolbox/compiler/deploy/input.m
- PoGO-1.0.2/Web_Applications/meta_Web_Service/fungi/IPR/PredictGO_IPR_mcr/toolbox/compiler/deploy/matlabrc.m
- PoGO-1.0.2/Web_Applications/meta_Web_Service/fungi/IPR/PredictGO_IPR_mcr/toolbox/compiler/deploy/pause.m
- PoGO-1.0.2/Web_Applications/meta_Web_Service/fungi/IPR/PredictGO_IPR_mcr/toolbox/compiler/deploy/printdlg.m
- PoGO-1.0.2/Web_Applications/meta_Web_Service/fungi/IPR/PredictGO_IPR_mcr/toolbox/compiler/deploy/propedit.m
- PoGO-1.0.2/Web_Applications/meta_Web_Service/fungi/IPR/PredictGO_IPR_mcr/toolbox/compiler/deploy/readline.mexa64
- PoGO-1.0.2/Web_Applications/meta_Web_Service/fungi/IPR/PredictGO_IPR_mcr/toolbox/compiler/deploy/readline_mexa64.auth
- PoGO-1.0.2/Web_Applications/meta_Web_Service/fungi/IPR/PredictGO_IPR_mcr/PredictGO_IPR_CB7D75A2FCD078F1F1DF26BE3E14D2DA/matlab.prf
- PoGO-1.0.2/Web_Applications/meta_Web_Service/fungi/IPR/PredictGO_IPR_mcr/PredictGO_IPR_CB7D75A2FCD078F1F1DF26BE3E14D2DA/MATLAB_Editor_State.xml
- PoGO-1.0.2/Web_Applications/meta_Web_Service/fungi/IPR/PredictGO_IPR_mcr/PredictGO_IPR_CB7D75A2FCD078F1F1DF26BE3E14D2DA/matlabprefs.mat
- PoGO-1.0.2/Web_Applications/meta_Web_Service/fungi/IPR/PredictGO_IPR_mcr/PredictGO_IPR_CB7D75A2FCD078F1F1DF26BE3E14D2DA/MLintDefaultSettings.txt
- PoGO-1.0.2/Web_Applications/meta_Web_Service/fungi/IPR/PredictGO_IPR_mcr/PredictGO_IPR/PredictGO_IPR.m
- PoGO-1.0.2/Web_Applications/meta_Web_Service/fungi/IPR/PredictGO_IPR_mcr/home/jaehee
- PoGO-1.0.2/Web_Applications/meta_Web_Service/fungi/IPR/PredictGO_IPR_mcr/home/jaehee/stprtool
- PoGO-1.0.2/Web_Applications/meta_Web_Service/fungi/IPR/PredictGO_IPR_mcr/home/jaehee/stprtool/data
- PoGO-1.0.2/Web_Applications/meta_Web_Service/fungi/IPR/PredictGO_IPR_mcr/home/jaehee/stprtool/kernels
- PoGO-1.0.2/Web_Applications/meta_Web_Service/fungi/IPR/PredictGO_IPR_mcr/home/jaehee/stprtool/stprpath.m
- PoGO-1.0.2/Web_Applications/meta_Web_Service/fungi/IPR/PredictGO_IPR_mcr/home/jaehee/stprtool/svm
- PoGO-1.0.2/Web_Applications/meta_Web_Service/fungi/IPR/PredictGO_IPR_mcr/home/jaehee/stprtool/svm/svmclass.m
- PoGO-1.0.2/Web_Applications/meta_Web_Service/fungi/IPR/PredictGO_IPR_mcr/home/jaehee/stprtool/kernels/kernelproj.m
- PoGO-1.0.2/Web_Applications/meta_Web_Service/fungi/IPR/PredictGO_IPR_mcr/home/jaehee/stprtool/kernels/kernelproj_mex.mexa64
- PoGO-1.0.2/Web_Applications/meta_Web_Service/fungi/IPR/PredictGO_IPR_mcr/home/jaehee/stprtool/kernels/kernelproj_mex_mexa64.auth
- PoGO-1.0.2/Web_Applications/meta_Web_Service/fungi/IPR/PredictGO_IPR_mcr/home/jaehee/stprtool/data/c2s.m
- PoGO-1.0.2/Web_Applications/meta_Web_Service/fungi/GO/fungi_exe
- PoGO-1.0.2/Web_Applications/meta_Web_Service/fungi/GO/PredictGO_GO
- PoGO-1.0.2/Web_Applications/meta_Web_Service/fungi/GO/PredictGO_GO.ctf
- PoGO-1.0.2/Web_Applications/meta_Web_Service/fungi/GO/PredictGO_GO.m
- PoGO-1.0.2/Web_Applications/meta_Web_Service/fungi/GO/PredictGO_GO.prj
- PoGO-1.0.2/Web_Applications/meta_Web_Service/fungi/GO/PredictGO_GO_main.c
- PoGO-1.0.2/Web_Applications/meta_Web_Service/fungi/GO/PredictGO_GO_mcc_component_data.c
- PoGO-1.0.2/Web_Applications/meta_Web_Service/fungi/GO/PredictGO_GO_mcr
- PoGO-1.0.2/Web_Applications/meta_Web_Service/fungi/GO/PredictGO_GO_mcr/home
- PoGO-1.0.2/Web_Applications/meta_Web_Service/fungi/GO/PredictGO_GO_mcr/PredictGO_GO
- PoGO-1.0.2/Web_Applications/meta_Web_Service/fungi/GO/PredictGO_GO_mcr/PredictGO_GO_FBE05AD415D7933186C4E84C1E6126DE
- PoGO-1.0.2/Web_Applications/meta_Web_Service/fungi/GO/PredictGO_GO_mcr/toolbox
- PoGO-1.0.2/Web_Applications/meta_Web_Service/fungi/GO/PredictGO_GO_mcr/toolbox/compiler
- PoGO-1.0.2/Web_Applications/meta_Web_Service/fungi/GO/PredictGO_GO_mcr/toolbox/local
- PoGO-1.0.2/Web_Applications/meta_Web_Service/fungi/GO/PredictGO_GO_mcr/toolbox/local/Contents.m
- PoGO-1.0.2/Web_Applications/meta_Web_Service/fungi/GO/PredictGO_GO_mcr/toolbox/local/initprefs.m
- PoGO-1.0.2/Web_Applications/meta_Web_Service/fungi/GO/PredictGO_GO_mcr/toolbox/local/pathdef.m
- PoGO-1.0.2/Web_Applications/meta_Web_Service/fungi/GO/PredictGO_GO_mcr/toolbox/local/printopt.m
- PoGO-1.0.2/Web_Applications/meta_Web_Service/fungi/GO/PredictGO_GO_mcr/toolbox/local/private
- PoGO-1.0.2/Web_Applications/meta_Web_Service/fungi/GO/PredictGO_GO_mcr/toolbox/local/reporterrorlogs.m
- PoGO-1.0.2/Web_Applications/meta_Web_Service/fungi/GO/PredictGO_GO_mcr/toolbox/local/userpath.m
- PoGO-1.0.2/Web_Applications/meta_Web_Service/fungi/GO/PredictGO_GO_mcr/toolbox/local/private/getnicedialoglocation.m
- PoGO-1.0.2/Web_Applications/meta_Web_Service/fungi/GO/PredictGO_GO_mcr/toolbox/local/private/inputdlgerrorlog.m
- PoGO-1.0.2/Web_Applications/meta_Web_Service/fungi/GO/PredictGO_GO_mcr/toolbox/local/private/questdlgerrorlog.m
- PoGO-1.0.2/Web_Applications/meta_Web_Service/fungi/GO/PredictGO_GO_mcr/toolbox/local/private/setdefaultbutton.m
- PoGO-1.0.2/Web_Applications/meta_Web_Service/fungi/GO/PredictGO_GO_mcr/toolbox/compiler/deploy
- PoGO-1.0.2/Web_Applications/meta_Web_Service/fungi/GO/PredictGO_GO_mcr/toolbox/compiler/deploy/deployprint.m
- PoGO-1.0.2/Web_Applications/meta_Web_Service/fungi/GO/PredictGO_GO_mcr/toolbox/compiler/deploy/deploywhich.mexa64
- PoGO-1.0.2/Web_Applications/meta_Web_Service/fungi/GO/PredictGO_GO_mcr/toolbox/compiler/deploy/deploywhich_mexa64.auth
- PoGO-1.0.2/Web_Applications/meta_Web_Service/fungi/GO/PredictGO_GO_mcr/toolbox/compiler/deploy/FigureMenuBar.fig
- PoGO-1.0.2/Web_Applications/meta_Web_Service/fungi/GO/PredictGO_GO_mcr/toolbox/compiler/deploy/FigureToolBar.fig
- PoGO-1.0.2/Web_Applications/meta_Web_Service/fungi/GO/PredictGO_GO_mcr/toolbox/compiler/deploy/fopen.m
- PoGO-1.0.2/Web_Applications/meta_Web_Service/fungi/GO/PredictGO_GO_mcr/toolbox/compiler/deploy/hgrc.m
- PoGO-1.0.2/Web_Applications/meta_Web_Service/fungi/GO/PredictGO_GO_mcr/toolbox/compiler/deploy/input.m
- PoGO-1.0.2/Web_Applications/meta_Web_Service/fungi/GO/PredictGO_GO_mcr/toolbox/compiler/deploy/matlabrc.m
- PoGO-1.0.2/Web_Applications/meta_Web_Service/fungi/GO/PredictGO_GO_mcr/toolbox/compiler/deploy/pause.m
- PoGO-1.0.2/Web_Applications/meta_Web_Service/fungi/GO/PredictGO_GO_mcr/toolbox/compiler/deploy/printdlg.m
- PoGO-1.0.2/Web_Applications/meta_Web_Service/fungi/GO/PredictGO_GO_mcr/toolbox/compiler/deploy/propedit.m
- PoGO-1.0.2/Web_Applications/meta_Web_Service/fungi/GO/PredictGO_GO_mcr/toolbox/compiler/deploy/readline.mexa64
- PoGO-1.0.2/Web_Applications/meta_Web_Service/fungi/GO/PredictGO_GO_mcr/toolbox/compiler/deploy/readline_mexa64.auth
- PoGO-1.0.2/Web_Applications/meta_Web_Service/fungi/GO/PredictGO_GO_mcr/PredictGO_GO_FBE05AD415D7933186C4E84C1E6126DE/matlab.prf
- PoGO-1.0.2/Web_Applications/meta_Web_Service/fungi/GO/PredictGO_GO_mcr/PredictGO_GO_FBE05AD415D7933186C4E84C1E6126DE/MATLAB_Editor_State.xml
- PoGO-1.0.2/Web_Applications/meta_Web_Service/fungi/GO/PredictGO_GO_mcr/PredictGO_GO_FBE05AD415D7933186C4E84C1E6126DE/matlabprefs.mat
- PoGO-1.0.2/Web_Applications/meta_Web_Service/fungi/GO/PredictGO_GO_mcr/PredictGO_GO_FBE05AD415D7933186C4E84C1E6126DE/MLintDefaultSettings.txt
- PoGO-1.0.2/Web_Applications/meta_Web_Service/fungi/GO/PredictGO_GO_mcr/PredictGO_GO/PredictGO_GO.m
- PoGO-1.0.2/Web_Applications/meta_Web_Service/fungi/GO/PredictGO_GO_mcr/home/jaehee
- PoGO-1.0.2/Web_Applications/meta_Web_Service/fungi/GO/PredictGO_GO_mcr/home/jaehee/stprtool
- PoGO-1.0.2/Web_Applications/meta_Web_Service/fungi/GO/PredictGO_GO_mcr/home/jaehee/stprtool/data
- PoGO-1.0.2/Web_Applications/meta_Web_Service/fungi/GO/PredictGO_GO_mcr/home/jaehee/stprtool/kernels
- PoGO-1.0.2/Web_Applications/meta_Web_Service/fungi/GO/PredictGO_GO_mcr/home/jaehee/stprtool/stprpath.m
- PoGO-1.0.2/Web_Applications/meta_Web_Service/fungi/GO/PredictGO_GO_mcr/home/jaehee/stprtool/svm
- PoGO-1.0.2/Web_Applications/meta_Web_Service/fungi/GO/PredictGO_GO_mcr/home/jaehee/stprtool/svm/svmclass.m
- PoGO-1.0.2/Web_Applications/meta_Web_Service/fungi/GO/PredictGO_GO_mcr/home/jaehee/stprtool/kernels/kernelproj.m
- PoGO-1.0.2/Web_Applications/meta_Web_Service/fungi/GO/PredictGO_GO_mcr/home/jaehee/stprtool/kernels/kernelproj_mex.mexa64
- PoGO-1.0.2/Web_Applications/meta_Web_Service/fungi/GO/PredictGO_GO_mcr/home/jaehee/stprtool/kernels/kernelproj_mex_mexa64.auth
- PoGO-1.0.2/Web_Applications/meta_Web_Service/fungi/GO/PredictGO_GO_mcr/home/jaehee/stprtool/data/c2s.m
- PoGO-1.0.2/Web_Applications/meta_Web_Service/fungi/fold/fungi_exe
- PoGO-1.0.2/Web_Applications/meta_Web_Service/fungi/fold/PredictGO_fold
- PoGO-1.0.2/Web_Applications/meta_Web_Service/fungi/fold/PredictGO_fold.ctf
- PoGO-1.0.2/Web_Applications/meta_Web_Service/fungi/fold/PredictGO_fold.m
- PoGO-1.0.2/Web_Applications/meta_Web_Service/fungi/fold/PredictGO_fold.prj
- PoGO-1.0.2/Web_Applications/meta_Web_Service/fungi/fold/PredictGO_fold_main.c
- PoGO-1.0.2/Web_Applications/meta_Web_Service/fungi/fold/PredictGO_fold_mcc_component_data.c
- PoGO-1.0.2/Web_Applications/meta_Web_Service/fungi/fold/PredictGO_fold_mcr
- PoGO-1.0.2/Web_Applications/meta_Web_Service/fungi/fold/PredictGO_fold_mcr/home
- PoGO-1.0.2/Web_Applications/meta_Web_Service/fungi/fold/PredictGO_fold_mcr/PredictGO_fold
- PoGO-1.0.2/Web_Applications/meta_Web_Service/fungi/fold/PredictGO_fold_mcr/PredictGO_fold_61FC73BF073650813A876867B9844AE5
- PoGO-1.0.2/Web_Applications/meta_Web_Service/fungi/fold/PredictGO_fold_mcr/toolbox
- PoGO-1.0.2/Web_Applications/meta_Web_Service/fungi/fold/PredictGO_fold_mcr/toolbox/compiler
- PoGO-1.0.2/Web_Applications/meta_Web_Service/fungi/fold/PredictGO_fold_mcr/toolbox/local
- PoGO-1.0.2/Web_Applications/meta_Web_Service/fungi/fold/PredictGO_fold_mcr/toolbox/local/Contents.m
- PoGO-1.0.2/Web_Applications/meta_Web_Service/fungi/fold/PredictGO_fold_mcr/toolbox/local/initprefs.m
- PoGO-1.0.2/Web_Applications/meta_Web_Service/fungi/fold/PredictGO_fold_mcr/toolbox/local/pathdef.m
[truncated: 4,117 more entries]
