# Supplementary material for: PoGO: Prediction of Gene Ontology terms for fungal proteins
Source: BMC Bioinformatics. 2010 Apr 29;11:215. doi: 10.1186/1471-2105-11-215 (PMC2882390; doi:10.1186/1471-2105-11-215)
Supplement: Additional file 2 — Software source code and data files. [file 1471-2105-11-215-S2.GZ › PoGO-1.0.2/README]

This archive contains PoGO: Prediction of Gene Ontology Version 1.0.0

More information can be found at http://bioinformatica.vil.usal.es


INTRODUCTION

PoGO is a system for automatically assigning Gene Ontology terms to
proteins using evidence from various sources, including InterPro and
BLAST. More information can be found on our web site and in an upcoming
publication.  PoGO is trained to annotate proteins from Fungi.  We hope
to release model files for additional taxonomic groups in the near
future.  This archive contains the matlab source code, matlab
executables compiled for linux 64-bit systems, php scripts, and other
files needed to run a PoGO web site.  Please note that PoGO was not
originally intended for installation on arbitrary linux systems.  It was
originally developed for internal use and for running on our specific
server configuration.  We have released this archive so that others
might benefit from some parts of the source code, such as the
metaclassifier programmed in matlab.

PoGO is released under the "New BSD" License.  Some dependent software
packages have been included in this archive and may have different
license terms. See the relevant included software packages for details.

PREREQUISITES

HHpred:  
 This can be downloaded from:
 http://toolkit.tuebingen.mpg.de/hhpred  
 PoGO was trained and tested with version 1.20.  In addition to the 
 binary tarball, you will need the alignblast.pl and hhmakemodel.pl Perl 
 scripts which can also be found on the hhpred ftp site.  
 Moreover, you should select hhmake and hhsearch depending on your system
 and set its installed path in configuration file.
 You also need the scop70_1.69.hhm database. All executables and scripts 
 should be installed on the $PATH.
 ftp://toolkit.lmb.uni-muenchen.de/HHsearch/

Matlab Statistical Pattern Recognition Toolbox (stpr)
 This can be downloaded from:
 http://cmp.felk.cvut.cz/cmp/software/stprtool/

MATLAB Compiler Runtime (MCR)
  Download MCRInstaller.bin and install it.
  The MCR Installer can be found in:
  http://bioinformatica.vil.usal.es/lab_resources/MCRInstaller.bin
  The supported bin file is supported only linux 64-bit system. 

  Other system (32-bit system)
    If you have MATALB program and your linux system is not 64-bit system, 
    you can compile an executable version with below command.
    The supported source files (*.m) are located in subfolder at 
    "[installed directory]/Web_Applications/meta_Web_Service/fungi/"
    For example, InterPro term source file is in 
    "[installed directory]/Web_Applications/meta_Web_Service/fungi/IPR". 
    In this folder, you can see m files such as "PredictGO_IPR.m".

    command : mcc -m PredictGO_IPR.m [stpr path]/stprpath.m  -I [stpr path]/svm/ svmclass.m  -I [stpr path]/ kernelproj.m -I [stpr path]/data/ c2s.m -N -p [stpr path]/svm -p [stpr path]/kernels/ -p [stpr path]/data/
    After compiling with above command, you can get "PredictGO_IPR". 
    Other four files in each directory are also compiled as the same way.
    If you get a new compiled executed file on 32-bit system, you do not need to change any other settings.
  
NCBI BLAST
  Part of most linux distributions.

beanstalkd
  Can be downloaded from 
  http://kr.github.com/beanstalkd/


INSTALLATION

1. Install the PoGO directory in a convenient location on the server.

2. symlink the website directory to somewhere in web server's document root.

3. load the file go_database/go-terms.sql into a mysql database.  Create a user and
   password for the database.  The user and password will be entered into the
   configure.php file in the next step.

4. Download the UniProt90 dataabase from the UniProt ftp site.  The file
   name should be uniprot90.fasta.  Format a blast database uinsg this file.
   Place the blast database in the blastdb directory

5. Copy file configure.php.template to configure.php and edit the 
   contents to match your system configuration.

6. Copy the file config_path.php.template to config.php and edit the 
   paths to suit your system.

7. set a value for the beanstalk_tube in config_paths.php.  This is only
   necessary if you have installed more than one instance of pogo on the same server.
   
8. Change the directory permission at website/tmp (including the sub 
   directories - JOBS, uploadfiles) so that it is writable by the web
   server.

9. Start the job runner:

Before submitting sequences using the web site, the job runner needs to 
be started.  The easiest way to do this is to change to the directory "website "
and execute:
    nohup php runner.php &
This will start the beanstalkd daemon as well as a client that watches for new 
jobs submitted via the web site and processes them as they arrive.  Note that the 
jobs are run by whatever user starts the runner.php script.  This is usually ok, 
as long as the user has permission to write files to the tmp directory in the web 
site directory.  The runner.php process is also tied to the terminal - thus the use 
of nohup to run it.  Every time runner.php is started it tried to launch an instance 
of the beanstalkd daemon.  If a daemon is already running it will detect that 
the port is in use and a new daemon won't be started.  The beanstalkd daemon can be 
killed with killall.
