# Supplementary material for: PoGO: Prediction of Gene Ontology terms for fungal proteins
Source: BMC Bioinformatics. 2010 Apr 29;11:215. doi: 10.1186/1471-2105-11-215 (PMC2882390; doi:10.1186/1471-2105-11-215)
Supplement: Additional file 2 — Software source code and data files. [file 1471-2105-11-215-S2.GZ › PoGO-1.0.2/website/annotation.php]

<?php
ini_set("display_errors","1");
require("config_path.php");


$email_address = @$_POST["to"];
$rand_string = @$_POST["randID"];;
$fasta = @$_POST["FROMAREA"];

$errors = 0; // a flag to track whether errors occur during job setup
// if $errors == 1 then we don't redirect the user to the results page
// if $errors == 0 then the job was set up successfully

require("menu/menu_start.php");
include "rand_id.php";
include "result.php";
include "lib.php";

error_log("starting job " . $rand_string . "\n");
$fasta_file_full;
// If a sequence is transfered by textbox, type is 1, else type is 2.
$type = 1;


if ( trim($fasta) == "" ) {
	$type = 2;
}

if (trim($rand_string) == "") {
	$type = 3;
}

$total_path = array();

if ($type == 3) {
	echo("<p>Please use the link provided after your sequence submission or in the email we sent you to access your search results.  
		If you haven't submitted your sequences yet, please select SEARCH from the menu above.</p>");
	require("menu/menu_end.php");
	exit;
}

if ($type == 1) {
	$tmp_fasta = split(">" , $fasta);

	// create a temproary file containing all the sequences in the 
	// textbox for running RunIprScan
	if (trim($rand_string) == "" )$rand_string = get_rand_id(20);
	$fasta_file_full = "tmp/uploadfiles/textbox-" . $rand_string .".fasta";
	$filetowrite = fopen($fasta_file_full, "w");
	if (!$filetowrite) {
		print("could not create temp file from textbox content\n");
	} 
	fputs($filetowrite,$fasta);

	for ($i = 0; $i < count($tmp_fasta)-1; $i++) {
		$tmp_path = get_rand_id(20);
		$total_path[] = $tmp_path;
		mkdir("tmp/". $tmp_path);
		exec("chmod 777 tmp/$tmp_path");
    
		$tmp_var = trim($tmp_fasta[$i+1]);
		$tmp_num = strlen($tmp_var)-1;

		$fasta_file = $pogo_path_tmp . $tmp_path . "/temp.fasta";
		if (!($data_fp = fopen($fasta_file, 'w'))) {
			echo("Unable to create a file");
			$errors = 1;
		}
		if (ctype_alpha($tmp_var[$tmp_num])) {
			fputs($data_fp, ">" . $tmp_fasta[$i+1]);
		}

		else {
			fputs($data_fp,">".substr($tmp_var,0,$tmp_num));
		}
	}
} elseif ($type==2) {
  
	$target_path = "tmp/uploadfiles/";

	$target_path = $target_path . $rand_string . ".fasta";

	$fasta_file_full = $target_path;
	if($_FILES['uploadedfile']['size'] > 500000) {
       // file is larger than 500 kb
		echo "Sorry, your file is too large.  Please try again with a smaller file.";
		$errors = 1;
	}
	if(move_uploaded_file($_FILES['uploadedfile']['tmp_name'], $target_path)) {
		exec("chmod 777 $target_path");
	} else {
		echo "Error uploading the file. Please contact the administrator";
		$errors = 1;
	}
   
	$file = fopen($target_path, "r");
	if (!$file) {
		echo "Unable to open a remote file.\n";
		$errors = 1;
	}
	$sequence = "";
	
	while (!feof($file)) {
		$line = fgets($file, 1024);
		if (trim($line) != ""){

			if (substr($line,0,1) == ">"){
	 
				if (trim($sequence) != ""){
					$tmp_path = get_rand_id(20);
					$total_path[] = $tmp_path;
					mkdir("tmp/". $tmp_path);
					exec("chmod 777 tmp/$tmp_path");
					$fasta_file = $pogo_path_tmp.$tmp_path."/temp.fasta";
					if (!($data_fp = fopen($fasta_file, 'w')))
						echo("Unable to create file");
					fputs($data_fp,$sequence);
	   
				}
				$sequence = "";
				$sequence = trim($line)."\n";
			}
			else
				$sequence = $sequence.trim($line)."\n";
		}
	}
	if (trim($sequence) != ""){
		$tmp_path=get_rand_id(20);
		$total_path[]=$tmp_path;
		mkdir("tmp/". $tmp_path);
		exec("chmod 777 tmp/$tmp_path");
		$fasta_file=$pogo_path_tmp.$tmp_path."/temp.fasta";
		if (!($data_fp = fopen($fasta_file, 'w')))
			echo("Unable to create file");
		fputs($data_fp,$sequence);
	}
   
}

// Show an error if the requested sequence is not correct.
if (count($total_path) < 1 ) {
	require("menu/menu_start.php");
	ERROR("ERROR","Please check your sequence.<br>Your sequence is incorrect.");
	require("menu/menu_end.php");
	exit();
}

// Make a path information file
$path_info_name = "INFO_".$rand_string;
$path_info_fp = fopen("tmp/".$path_info_name, "w");

if ( !$path_info_fp ) {
	echo "Cannot create an information file.";
	exit;
}

for ($p_i = 0; $p_i < count($total_path); $p_i++){
	fputs($path_info_fp, $total_path[$p_i]);
	if ($p_i + 1 < count($total_path) ) fputs($path_info_fp,",");
}


$bg_job = "";
$iprscan = $runiprscan . " -i ". $fasta_file_full . " -m mthon@usal.es -o tmp/uploadfiles\n";

$bg_job .= $iprscan;
// run RunIprScan

for ($i = 0 ; $i < count($total_path) ; $i++){
	$path = $pogo_path_tmp.$total_path[$i];
	//print("the path is " . $path." <br>");
	// instead of the following 2 steps, we should:
	// 1. Run RunIprScan on the whole uploaded file.  Note that we can't use local db checking in 
	//    RunIprScan because then we won't get the xml files.
	// 2. Inside this loop, open each temp.fasta to get the sequence name
	// 3. move the resulting xml file from RunIprScan file to  $path/ipr.xml

	$fastafile = fopen($path."/temp.fasta", "r");
	$seq_name = "";
	while (!feof($fastafile)) {
		$line = fgets($fastafile, 1024);
		$matches = array();
		$count = preg_match("/^>(\S+)\s+/",$line,$matches);
		if ($count > 0) {
			$seq_name = $matches[1];
			$new_seq_name = preg_replace("/\|/",'\|', $seq_name);
		}
	}
	$move_file = "/bin/cp tmp/uploadfiles/" . $new_seq_name . ".xml " . $path . "/ipr.xml\n";
	$bg_job .= $move_file;
  
	$parsingipr = "python ". $fungisvc_path . "parsingxml-1.py ". $path." \n";
	$bg_job .= $parsingipr;
  
	$binaryset = "python " . $fungisvc_path . "createset-1.py ". $path." ".$fungidata_path."common/\n";
	$bg_job .= $binaryset;
  
	$Pre_predict = $fungisvc_path . "IPR/fungi_exe ".$path." ".$stpr_path." ". $fungidata_path." ".$fungisvc_path." ".$complied_matlab1." ".$complied_matlab2." ".$complied_matlab3." ".$complied_matlab4."\n";
	$bg_job .= $Pre_predict;
  
	$blast_GO = $blastall_path." -p blastp -i " .$path."/temp.fasta -d ".$fungidata_path."/common/database_uniprot.fasta -b 0 -o ".$path."/blast.out \n";
	$bg_job .= $blast_GO;
  
	$blast_php = "php ". $fungisvc_path . "GOmakebin.php ".$path." ".$fungidata_path."\n";
	$bg_job .= $blast_php;
  
	$Pre_predict_GO = $fungisvc_path. "GO/fungi_exe ".$path." ".$stpr_path." ". $fungidata_path." ".$fungisvc_path." ".$complied_matlab1." ".$complied_matlab2." ".$complied_matlab3." ".$complied_matlab4."\n";
	$bg_job .= $Pre_predict_GO;
  
  
	$bg_job .= "export BLASTDB=$blastdb_path \nexport BLASTMAT \n";
  
	$fold_blast = $blastpgp_path." -i " .$path."/temp.fasta -d " . $blastdb_path."/uniref90.fasta -f 15  -j 5 -h 0.001 -e 1e-10 -a 4 -o ".$path."/hhpred.blast \n";
	$bg_job .= $fold_blast;
  
	$fold_hhpred1 = "/usr/bin/perl " . $pogo_install_path . "/Web_Applications/HHpred/alignblast.pl ".$path."/hhpred.blast ".$path."/a2m.out \n";
	$bg_job .= $fold_hhpred1;
  
	$fold_exe = $hhpred_hhmake_path. " -i ".$path."/a2m.out \n";
	$bg_job .= $fold_exe;
  
	$fold_hhsearch = $hhpred_hhsearch_path. " -cpu 4 -i ".$path."/a2m.out -d ".$hhpred_db." >".$path."/HHpred.out \n";
	$bg_job .= $fold_hhsearch;
  
	$fold_php = "php " . $fungisvc_path . "hhpredfoldbin.php ".$path." ".$fungidata_path."\n";
	$bg_job .= $fold_php;
  
	$Pre_predict_fold = $fungisvc_path . "fold/fungi_exe ".$path." ".$stpr_path." ". $fungidata_path." ".$fungisvc_path." ".$complied_matlab1." ".$complied_matlab2." ".$complied_matlab3." ".$complied_matlab4."\n";
	$bg_job .= $Pre_predict_fold;
  
	$chem_cmd = "perl " . $fungisvc_path . "cpweb.pl ".$path."/temp.fasta >".$path."/chem.out \n";
	$bg_job .= $chem_cmd;
  
	$chemratio_cmd = "perl " . $fungisvc_path . "parseeach.pl ".$path."/temp.fasta >".$path."/chemratio.out \n";
	$bg_job .= $chemratio_cmd;
  
	$Pre_predict_chem = $fungisvc_path . "chem/fungi_exe ".$path." ".$stpr_path." ". $fungidata_path." ".$fungisvc_path." ".$complied_matlab1." ".$complied_matlab2." ".$complied_matlab3." ".$complied_matlab4."\n";
	$bg_job .= $Pre_predict_chem;
  
	$predict_final = $fungisvc_path . "metalearner/metalearn_exe ".$path." ". $fungidata_path." ".$fungisvc_path." ".$complied_matlab1." ".$complied_matlab2." ".$complied_matlab3." ".$complied_matlab4."\n";;
	$bg_job .= $predict_final;
  
	$predict_fungi = "python " . $fungisvc_path . "FindGoidx-5.py ". $path. " ".$fungidata_path."common/\n";
	$bg_job .= $predict_fungi;
  
	$bg_job .= "echo \"".(MAKE_LOG())."\" >> $path/LOG \n";
  
}

// Add logs
//include "log.php";
//PoGO_logs("PoGO.logs", $path_info_name);

// this signals that the job is done running
$bg_job .= "touch " . $pogo_path_tmp."/JOBS/JOB_DONE_".$path_info_name . "\n";
// Add sending email to JOB
if (trim($email_address) !="")
	$bg_job .= "php email.php $email_address $path_info_name";

// Create a job file to run it on background
$job_fp = fopen($pogo_path_tmp."/JOBS/JOB_".$path_info_name,"w");
//echo $pogo_path_tmp;
if( !$job_fp ){
	echo("Cannot create JOB file.<br>");
	exit();
}
fputs($job_fp, $bg_job."\n", strlen($bg_job."\n") );
fclose($job_fp);

// Run a job on background
$tmp = exec("chmod 777 tmp/JOBS/JOB_".$path_info_name);
//$tmp = exec("/usr/bin/nohup flock -x tmp/JOBS/JOB_".$path_info_name . " tmp/JOBS/JOB_".$path_info_name." &");

$job_string = "flock -x tmp/JOBS/JOB_".$path_info_name . " tmp/JOBS/JOB_".$path_info_name;

require('BeanStalk.class.php');
    
    $beanstalk = BeanStalk::open(array(
    	'servers'       => array( '127.0.0.1:11300' ),
    	'select'        => 'random peek'
    ));

$beanstalk->use_tube($beanstalk_tube);
$beanstalk->watch($beanstalk_tube);
$beanstalk->put(0, 0, 345600, $job_string); //345600 = 4 days ttr
error_log("sent a beanstalk job\n");
// Redirect to the result page.

if ($errors == 0) {
    // job submission was ok.  Send the user to the brief_view.php page
    echo "<p>
    Your job has been submitted.  Click OK to see the status of the job.
    </p>
    <form method=\"post\" action = \"" . $http_path. "/brief_view.php?id=".$path_info_name."\"
    <p><input type=\"submit\" value=\"OK\"</p>
    </form>
    ";
} else {
    // must be some error.  send the user back to the submit job page
    echo "There was an error processing your job.  please go back and try again.  If you continue to have a problem submitting your job, please contact the administrator.";
}
//echo("<script type='text/javascript'>
//        location.href ='".$http_path."/brief_view.php?id=".$path_info_name."'
//      </script>");
require("menu/menu_end.php");
?>
