# Supplementary material for: PoGO: Prediction of Gene Ontology terms for fungal proteins
Source: BMC Bioinformatics. 2010 Apr 29;11:215. doi: 10.1186/1471-2105-11-215 (PMC2882390; doi:10.1186/1471-2105-11-215)
Supplement: Additional file 2 — Software source code and data files. [file 1471-2105-11-215-S2.GZ › PoGO-1.0.2/website/brief_view.php]

<?php 
// Show the starting part of main menu part
require ("config_path.php");
require ("configure.php");
require ("menu/menu_start.php");
require ("result.php");
require ("lib.php");
//require("inprogress.php");

@exec("php delete_old_files.php");


$result_id = @$_REQUEST["id"];

if (trim($result_id) == "") {
	ERROR("ERROR", "The job ID is required.");
	require ("menu/menu_end.php");
	exit();
}
// test the shell script to see if it is locked
// If it's locked then the job is not yet finished
$locked = True;
$job_file_exists = file_exists("tmp/JOBS/JOB_".$result_id);
$job_done = file_exists("tmp/JOBS/JOB_DONE_".$result_id);

if ($shell_script_fh = @fopen("tmp/JOBS/JOB_".$result_id, r)) {
	if (flock($shell_script_fh, LOCK_EX | LOCK_NB)) {
        	// got a lock - the job must be finished
		$locked = False;
	} else {
        	// could not get a lock - the job must still be running
		$locked = True;
	}
} else {
	//file does not exist.
	$locked = False;
}

$result_fp = @fopen("tmp/".$result_id, "r");
$tmp_path = array();
$result_data = "";

//$ProgresString = InprogressText($http_path,$result_id);
if ($result_fp && $job_done) {
	echo "<p align=\"right\"><a href=".$http_path."/result_view.php?id=".$result_id.">[<b> detail view </b>]</a></p>";

	while (!feof($result_fp)) {
		$result_data .= fgets($result_fp, 1024 * 100);
	}
	$tmp_path = split(",", trim($result_data));
	if (count($tmp_path) > 0) {
		for ($i = 0; $i < count($tmp_path); $i++) {
			//$isRunningAll=FALSE;
			$path_name = $pogo_path_tmp.$tmp_path[$i];
            
			show_brief_result($path_name);
		}
	}
    
	echo(" <table border=\"0\">
		    <tr>
			<td width=50%>
				<form name=\"downForm\" method=\"post\"  action=\"download_GO.php\" >
					<input type=\"hidden\" name=\"path\" value=".$result_data.">
					<input type=\"hidden\" name=\"f_threshold\" value=".$fmeasure_threshold.">
					<input name=\"submit\" value=\"Download GO terms \" type=\"submit\">
				</form>
			</td>
			<td>
				<form name=\"downForm\" method=\"post\"  action=\"download_IPR.php\" >
					<input type=\"hidden\" name=\"path\" value=".$result_data.">
					<input name=\"submit\" value=\"Download IPR terms\" type=\"submit\">
				</form>
			</td>
		   </tr>
		</table>");
		
} elseif (!$result_fp && !$locked && $job_done) {
	ERROR("ERROR", "Our system is keeping the result files for one week. <br>The system cannot process your request.<br>The result file seems to be deleted.");
} else {
	echo("<p align=center>Your PoGO job is not done yet.  
	You may bookmark this page and return to it later. <br>
	If you supplied an email address when you submitted your sequences, we will send you an email when your job is done.</p>");
}

// Show the ending part of the main menu
require ("menu/menu_end.php");

?>
