# Supplementary material for: PoGO: Prediction of Gene Ontology terms for fungal proteins
Source: BMC Bioinformatics. 2010 Apr 29;11:215. doi: 10.1186/1471-2105-11-215 (PMC2882390; doi:10.1186/1471-2105-11-215)
Supplement: Additional file 2 — Software source code and data files. [file 1471-2105-11-215-S2.GZ › PoGO-1.0.2/website/config_path.php.template]

<?php

# edit these to match your environment
$www_path="/~mike/pogo2"; // the web server path to the pogo website
$pogo_root="/home/mike/public_html/pogo2"; // the file system path to the pogo website
$pogo_install_path = "/home/mike/PoGO_live"; // where the rest of pogo is installed
$pogo_path_tmp="/home/mike/public_html/pogo2/tmp/"; //should be visible to the web server
$hostname= "http://bioinformatica.vil.usal.es";
$beanstalk_tube = "pogo";       // beanstalk uses queues called 'tubes'  This variable 
                                // defines which tube is used by pogo.  It should be a different
								// for each installation of pogo on the same server

# should not have to change these
$http_path= $hostname . $www_path;
$fungidata_path = $pogo_install_path . "/Web_Applications/meta_Project_data/fungi/";
$fungisvc_path = $pogo_install_path . "/Web_Applications/meta_Web_Service/fungi/";
$ipr_path="/usr/local/bin/iprscan";
$runiprscan = "/usr/bin/java -jar " .$pogo_install_path . "/Web_Applications/runiprscan/RunIprScan.jar";
$matlab_path="/usr/local/bin/matlab";
$blastall_path= "/usr/bin/blastall";
$blastpgp_path ="/usr/bin/blastpgp";

$go_fmeasures_file=$pogo_root . "/go_fmeasures.txt";

$hhpred_db = $pogo_install_path . "/Web_Applications/HHpred/database/scop70_1.69.hhm";
$hhpred_hhmake_path =  $pogo_install_path . "Web_Applications/HHpred/hhmake";
$hhpred_hhsearch_path =  $pogo_install_path . "Web_Applications/HHpred/hhsearch";

$stpr_path  = $pogo_install_path . "/Web_Applications/stprtool";

$blastdb_path = $pogo_install_path . "/blastdb/";

$complied_matlab1 = "/usr/local/matlab2008a/bin/glnxa64";
$complied_matlab2 = "/usr/local/matlab2008a/sys/os/glnxa64";
$complied_matlab3 = "/usr/local/matlab2008a/sys/java/jre/glnxa64/jre1.6.0/lib/amd64/";
$complied_matlab4 = "/usr/local/matlab2008a/X11/app-defaults";

?>
