# Supplementary material for: PoGO: Prediction of Gene Ontology terms for fungal proteins
Source: BMC Bioinformatics. 2010 Apr 29;11:215. doi: 10.1186/1471-2105-11-215 (PMC2882390; doi:10.1186/1471-2105-11-215)
Supplement: Additional file 2 — Software source code and data files. [file 1471-2105-11-215-S2.GZ › PoGO-1.0.2/website/configure.php.template]

<?php

$mysql_id = "mysqluser";
$mysql_pw = "password";
$mysql_host_name = "localhost";
$db_name = "mysqldb";
$fmeasure_threshold = 0.8;
?>
