# Supplementary material for: PoGO: Prediction of Gene Ontology terms for fungal proteins
Source: BMC Bioinformatics. 2010 Apr 29;11:215. doi: 10.1186/1471-2105-11-215 (PMC2882390; doi:10.1186/1471-2105-11-215)
Supplement: Additional file 2 — Software source code and data files. [file 1471-2105-11-215-S2.GZ › PoGO-1.0.2/website/db_connect.php]

<?php

/*
** This program creates tables.
** Before running this program, you have to set the configure.php first.
*/

require("configure.php");

$db_connect=mysql_connect($mysql_host_name, $mysql_id, $mysql_pw) or die("MySQL connection error");
mysql_select_db($db_name, $db_connect) or die("Database connection error in MySQl ");


?>
