# Supplementary material for: PoGO: Prediction of Gene Ontology terms for fungal proteins
Source: BMC Bioinformatics. 2010 Apr 29;11:215. doi: 10.1186/1471-2105-11-215 (PMC2882390; doi:10.1186/1471-2105-11-215)
Supplement: Additional file 2 — Software source code and data files. [file 1471-2105-11-215-S2.GZ › PoGO-1.0.2/website/delete_old_files.php]

<?php

	$time_limit = 7; 	// days. Time limitation
	$dir_name = 'tmp';	// directory name to check files

	// Not to consider to delete
	$fixed_dir_name["JOBS"] = 1;
	$fixed_dir_name["uploadfiles"] = 1;


	$time_limit = $time_limit * 24 * 60 * 60;

	if ($handle = opendir($dir_name)) {
		while (false !== ($file = readdir($handle))) {
			if ($file != "." && $file != "..") {
				if( @$fixed_dir_name[$file] == 1) continue;
				// check a file create time
				if( time() - filectime($dir_name.'/'.$file) > $time_limit ){
					// Delete old files.
					exec("rm -rf $dir_name"."/".$file);	
				}
			}
		}
		closedir($handle);
	}

	foreach($fixed_dir_name as $new_dir_name => $tmp){
		$new_dir_name = $dir_name."/".$new_dir_name;
		echo($new_dir_name."\n");
		if ($handle = opendir($new_dir_name)) {
			while (false !== ($file = readdir($handle))) {
				if ($file != "." && $file != "..") {
					if( @$fixed_dir_name[$file] == 1) continue;
					// check a file create time
					if( time() - filectime($new_dir_name.'/'.$file) > $time_limit ){
						// Delete old files.
						exec("rm -rf $new_dir_name"."/".$file);
					}
				}
			}
		}
		closedir($handle);
	}


?>
