# Supplementary material for: PoGO: Prediction of Gene Ontology terms for fungal proteins
Source: BMC Bioinformatics. 2010 Apr 29;11:215. doi: 10.1186/1471-2105-11-215 (PMC2882390; doi:10.1186/1471-2105-11-215)
Supplement: Additional file 2 — Software source code and data files. [file 1471-2105-11-215-S2.GZ › PoGO-1.0.2/website/download_GO.php]

<?php 
Header("Content-type: file/text");
Header("Content-Disposition: attachment; filename=GO.txt");
Header("Content-Description: PHP Generated Data");

require ('config_path.php');
require ('result.php');

$tmp_path = $_REQUEST["path"];
$fmeasure_threshold = $_REQUEST["f_threshold"];

$path = split(",", $tmp_path);
$fmeasures = fetch_go_fmeasures();
for ($j = 0; $j < count($path); $j++) {
    	$protein_name = "";
	$ipr_result_name = $pogo_path_tmp.$path[$j]."/input_protein.txt";
    	$ipr_result = @fopen($ipr_result_name, "r");

    
    	while (!feof($ipr_result)) {
		$line = fgets($ipr_result);
		$data = split("\t", $line);
		$protein_name = $data[0];
    	}
	$isContainGO = 0;
	if (trim($protein_name) != "") {
		$GO_result_file = $pogo_path_tmp.$path[$j]."/GOfinal.output";

		//check result file (Gofinal.output) exists or not
		if(file_exists($GO_result_file)){
			$GO_result = fopen($GO_result_file, "r");
			if ($GO_result) {
				while (!feof($GO_result)) {
					$line = trim(fgets($GO_result, 1024));
					if (trim($line) != "" && ($fmeasures[$line] > $fmeasure_threshold)) {
						$GOname = trim($line);
						print $protein_name."\t".$GOname."\n";
						$isContainGO = 1;
					}
				}
            		}		
        	}
    	}
    	if ($isContainGO == 0) {
       // print "There is no GO term whos F-measure value is over $fmeasure_threshold";
    	}
}
?>
