# Supplementary material for: PoGO: Prediction of Gene Ontology terms for fungal proteins
Source: BMC Bioinformatics. 2010 Apr 29;11:215. doi: 10.1186/1471-2105-11-215 (PMC2882390; doi:10.1186/1471-2105-11-215)
Supplement: Additional file 2 — Software source code and data files. [file 1471-2105-11-215-S2.GZ › PoGO-1.0.2/website/download_IPR.php]

<?php

Header("Content-type: file/text");
Header("Content-Disposition: attachment; filename=IPR.txt");
Header("Content-Description: PHP Generated Data");

require('config_path.php');
$tmp_path = $_REQUEST["path"];
$path = split (",",$tmp_path);


for ($j = 0; $j < count($path); $j++){

	$ipr_result = $pogo_path_tmp . $path[$j] . "/input_protein.txt";
	$ipr_result = @fopen($ipr_result, "r");
        if ($ipr_result) {
		while (!feof($ipr_result)) {
			$line = fgets($ipr_result, 1024);
	        	if(trim($line) != ""){
				$tmp = split("\t",$line);
				for ($i = 0; $i < count($tmp)-1; $i++){
					$tmp[$i] = trim($tmp[$i]);
					print $tmp[$i]."\t";
				}
			}
		}
	}
	print "\r\n";
}

?>
