# Supplementary material for: PoGO: Prediction of Gene Ontology terms for fungal proteins
Source: BMC Bioinformatics. 2010 Apr 29;11:215. doi: 10.1186/1471-2105-11-215 (PMC2882390; doi:10.1186/1471-2105-11-215)
Supplement: Additional file 2 — Software source code and data files. [file 1471-2105-11-215-S2.GZ › PoGO-1.0.2/website/email.php]

<?php

/*
	This program sends an e-mail to the users with PoGO results
*/
require('config_path.php');
$to = $argv[1];
$id = $argv[2];
$subject = "Your PoGO Results";
$result = $http_path."/brief_view.php?id=".$id;
$message = "
Thank you for using the PoGO website.

You can see the results at 
--------------------------------------------------------------------------------
<".$result.">
--------------------------------------------------------------------------------


Do not reply to this email address.
If you have any comments or problems, please visit the PoGO website ".$http_path.".
Thank you.
";

$headers = 'From: PoGO <mike.thon@gmail.com>' . "\r\n" .
   'X-Mailer: PHP/' . phpversion();

mail($to, $subject, $message, $headers);

?> 
