# Supplementary material for: PoGO: Prediction of Gene Ontology terms for fungal proteins
Source: BMC Bioinformatics. 2010 Apr 29;11:215. doi: 10.1186/1471-2105-11-215 (PMC2882390; doi:10.1186/1471-2105-11-215)
Supplement: Additional file 2 — Software source code and data files. [file 1471-2105-11-215-S2.GZ › PoGO-1.0.2/website/go_fmeasures.txt]

GO:0000175	1
GO:0000176	1
GO:0003701	1
GO:0003709	1
GO:0005664	1
GO:0006096	1
GO:0006384	1
GO:0006526	1
GO:0006555	1
GO:0006744	1
GO:0008535	1
GO:0015071	1
GO:0016944	1
GO:0030915	1
GO:0042555	1
GO:0042729	1
GO:0003755	1
GO:0006400	1
GO:0032266	1
GO:0000105	1
GO:0003899	1
GO:0005654	1
GO:0005778	1
GO:0006207	1
GO:0008301	1
GO:0030472	0.67
GO:0030488	1
GO:0005634	0.92
GO:0006267	1
GO:0007004	1
GO:0007020	0.75
GO:0016563	1
GO:0005762	1
GO:0005811	1
GO:0005843	1
GO:0006412	0.89
GO:0005737	0.84
GO:0003924	1
GO:0006366	0.88
GO:0005515	0.79
GO:0003735	0.9
GO:0000028	1
GO:0003678	1
GO:0003723	0.89
GO:0005200	0.83
GO:0005485	1
GO:0005619	1
GO:0005643	0.75
GO:0005665	1
GO:0005736	1
GO:0005739	0.85
GO:0005750	1
GO:0005819	0.8
GO:0005881	1
GO:0006122	1
GO:0006260	0.75
GO:0006506	0.5
GO:0006865	1
GO:0006914	1
GO:0006974	0.67
GO:0007062	1
GO:0008645	1
GO:0009228	1
GO:0009277	0.6
GO:0016050	1
GO:0030173	1
GO:0031134	1
GO:0042162	1
GO:0045143	0.75
GO:0005842	1
GO:0005829	0.79
GO:0000917	0.75
GO:0006270	0.75
GO:0006611	0.5
GO:0004674	1
GO:0006468	0.88
GO:0005783	0.73
GO:0000778	0.5
GO:0006094	1
GO:0006099	1
GO:0006360	0.67
GO:0006367	0.67
GO:0006408	0.67
GO:0006607	0.67
GO:0006608	0.67
GO:0006610	0.67
GO:0006623	1
GO:0016575	1
GO:0016579	1
GO:0045045	0.67
GO:0005741	0.91
GO:0005770	0.75
GO:0006470	0.6
GO:0000723	0.58
GO:0003700	1
GO:0004004	1
GO:0005758	1
GO:0005759	1
GO:0009408	1
GO:0042802	0.62
GO:0005933	0.83
GO:0007047	0.5
GO:0030176	0.63
GO:0007059	0.75
GO:0000114	0.5
GO:0000119	0.33
GO:0000122	1
GO:0000209	1
GO:0003702	0.5
GO:0004843	1
GO:0005353	1
GO:0005355	1
GO:0005685	1
GO:0005740	1
GO:0005788	1
GO:0006310	1
GO:0006402	1
GO:0006407	0.67
GO:0006409	0.75
GO:0006609	0.67
GO:0006999	0.67
GO:0008033	1
GO:0015578	1
GO:0015986	0.5
GO:0016226	1
GO:0016538	1
GO:0016925	1
GO:0016973	1
GO:0030435	1
GO:0030473	1
GO:0030478	1
GO:0031145	0.5
GO:0005840	1
GO:0000002	0.75
GO:0004842	0.75
GO:0006118	1
GO:0006979	1
GO:0007165	0.6
GO:0031202	1
GO:0042493	0.86
GO:0051285	0.43
GO:0045944	0.63
GO:0000076	1
GO:0005680	0.67
GO:0005886	0.5
GO:0006413	1
GO:0006513	0.67
GO:0019005	0.67
GO:0030674	0.67
GO:0005794	0.7
GO:0006457	0.83
GO:0006368	0.75
GO:0006508	1
GO:0007005	1
GO:0007266	0.75
GO:0005844	0.8
GO:0006364	0.67
GO:0006893	0.67
GO:0009060	0.71
GO:0000103	1
GO:0000812	1
GO:0003713	0.5
GO:0005199	1
GO:0005525	0.75
GO:0005656	1
GO:0006486	1
GO:0006606	1
GO:0006631	1
GO:0006879	1
GO:0006970	0.29
GO:0007064	1
GO:0007121	0.5
GO:0008121	1
GO:0008320	1
GO:0042138	1
GO:0043044	0.5
GO:0030433	1
GO:0005681	0.88
GO:0000398	0.67
GO:0016573	1
GO:0030150	1
GO:0005730	0.39
GO:0030437	0.47
GO:0004003	1
GO:0004721	1
GO:0005635	0.6
GO:0005669	0.67
GO:0007124	0.86
GO:0030466	0.67
GO:0005789	0.71
GO:0006357	1
GO:0003682	1
GO:0006365	0.75
GO:0006888	0.86
GO:0005524	0.8
GO:0000070	1
GO:0000920	0.33
GO:0000935	0.27
GO:0001302	1
GO:0004402	1
GO:0005576	0.5
GO:0005763	1
GO:0005777	0.8
GO:0006038	1
GO:0006272	1
GO:0006281	1
GO:0006303	1
GO:0006887	0.5
GO:0006890	1
GO:0006906	0.33
GO:0006986	1
GO:0007049	0.5
GO:0007076	0.5
GO:0009651	0.5
GO:0016192	0.75
GO:0016586	0.5
GO:0030134	1
GO:0030476	0.6
GO:0042803	1
GO:0046685	1
GO:0046686	1
GO:0051082	0.6
GO:0005792	0.75
GO:0045324	1
GO:0003743	1
GO:0005198	0.4
GO:0005773	1
GO:0006298	0.67
GO:0045449	1
GO:0003677	0.71
GO:0000747	1
GO:0005622	1
GO:0030479	1
GO:0016567	0.8
GO:0000001	0.5
GO:0000079	1
GO:0003688	0.33
GO:0003704	1
GO:0003729	1
GO:0005774	0.75
GO:0005934	0.67
GO:0005938	0.5
GO:0006075	1
GO:0006261	1
GO:0006333	0.5
GO:0006338	1
GO:0006348	0.71
GO:0007015	0.5
GO:0007117	1
GO:0007264	0.75
GO:0031307	1
GO:0051015	1
GO:0051286	0.31
GO:0007126	0.38
GO:0000131	0.5
GO:0000722	0.67
GO:0005663	1
GO:0005675	0.67
GO:0006355	0.67
GO:0008565	0.67
GO:0042144	1
GO:0048188	1
GO:0000022	0.5
GO:0000027	0.4
GO:0000083	0.5
GO:0000902	0.33
GO:0005743	1
GO:0005768	1
GO:0006301	0.67
GO:0006644	0.5
GO:0007091	0.5
GO:0008047	0.5
GO:0030467	0.33
GO:0030469	0.5
GO:0031505	0.5
GO:0035267	1
GO:0043162	1
GO:0046540	1
GO:0005732	0.75
GO:0030950	0.75
GO:0000142	0.67
GO:0006406	0.4
GO:0016571	1
GO:0000790	1
GO:0000324	0.17
GO:0006116	1
GO:0006378	0.5
GO:0006891	1
GO:0016020	1
GO:0016887	1
GO:0042147	1
GO:0000124	0.67
GO:0004871	0.67
GO:0030036	1
GO:0000147	1
GO:0000183	0.33
GO:0000724	0.5
GO:0000781	1
GO:0006950	0.2
GO:0007131	0.5
GO:0007346	0.67
GO:0016021	0.33
GO:0030490	0.5
GO:0032153	1
GO:0016251	0.4
GO:0005816	0.42
GO:0000750	0.33
GO:0003697	1
GO:0005624	0.25
GO:0005887	1
GO:0006289	1
GO:0007096	1
GO:0008054	0.5
GO:0006897	0.78
GO:0009272	1
GO:0005935	0.27
GO:0031321	0.5
GO:0042645	1
GO:0046982	1
GO:0008361	1
GO:0000228	1
GO:0005628	0.5
GO:0007094	0.17
GO:0042175	1
GO:0006461	0.25
GO:0006896	1
GO:0031011	1
GO:0000077	0.5
GO:0000300	1
GO:0006511	0.5
GO:0045053	1
GO:0030515	0.5
GO:0000915	0.5
GO:0006350	1
GO:0005625	1
GO:0043161	1
GO:0006268	1
GO:0000139	1
GO:0004672	1
GO:0000086	0.33
GO:0000329	0.25
GO:0001403	0.2
GO:0000082	0.33
GO:0000910	0.2
GO:0000011	0
GO:0000032	0
GO:0000074	0
GO:0000118	0
GO:0000132	0
GO:0000145	0
GO:0000154	0
GO:0000226	0
GO:0000243	0
GO:0000282	0
GO:0000508	0
GO:0000742	0
GO:0000751	0
GO:0000753	0
GO:0000776	0
GO:0000783	0
GO:0000794	0
GO:0000932	0
GO:0001558	0
GO:0003684	0
GO:0003714	0
GO:0004175	0
GO:0005089	0
GO:0005666	0
GO:0005682	0
GO:0005686	0
GO:0005724	0
GO:0005751	0
GO:0005802	0
GO:0005826	0
GO:0005830	0
GO:0005832	0
GO:0005847	0
GO:0005856	0
GO:0005940	0
GO:0005977	0
GO:0006259	0
GO:0006273	0
GO:0006302	0
GO:0006334	0
GO:0006342	0
GO:0006379	0
GO:0006388	0
GO:0006487	0
GO:0006493	0
GO:0006537	0
GO:0006629	0
GO:0006873	0
GO:0006874	0
GO:0006882	0
GO:0006886	0
GO:0006895	0
GO:0006904	0
GO:0006913	0
GO:0006995	0
GO:0007010	0
GO:0007031	0
GO:0007035	0
GO:0007089	0
GO:0007103	0
GO:0007120	0
GO:0007265	0
GO:0008017	0
GO:0008104	0
GO:0008608	0
GO:0015918	0
GO:0016455	0
GO:0016514	0
GO:0016564	0
GO:0016566	0
GO:0019236	0
GO:0019237	0
GO:0019878	0
GO:0019898	0
GO:0030148	0
GO:0030163	0
GO:0030234	0
GO:0030447	0
GO:0030468	0
GO:0030489	0
GO:0030503	0
GO:0030528	0
GO:0030702	0
GO:0031048	0
GO:0031097	0
GO:0031137	0
GO:0032005	0
GO:0040020	0
GO:0042254	0
GO:0042273	0
GO:0042274	0
GO:0042393	0
GO:0042542	0
GO:0042787	0
GO:0043332	0
GO:0045132	0
GO:0046695	0
GO:0046961	0
GO:0048017	0
GO:0051233	0
