# Supplementary material for: PoGO: Prediction of Gene Ontology terms for fungal proteins
Source: BMC Bioinformatics. 2010 Apr 29;11:215. doi: 10.1186/1471-2105-11-215 (PMC2882390; doi:10.1186/1471-2105-11-215)
Supplement: Additional file 2 — Software source code and data files. [file 1471-2105-11-215-S2.GZ › PoGO-1.0.2/website/index.php]

<?php 
require ("config_path.php");
// If user request this page with result id, then this page will redirect to the result page.
$id = "";
$id = @$_GET["id"];
if ($id != "") {
    header("Location:".$http_path."/brief_view.php?id=".$id);
    exit();
}
$time_limit = 3; // running time threshold.

require ("menu/menu_start.php");
?>
<SCRIPT LANGUAGE="JavaScript">
    function TextArea(form){
        form.FROMAREA.value = ">P38903|2A5D_YEAST Serine/threonine-protein phosphatase 2A 56 kDa regulatory submit delta isoform - Saccharomyces cerevisiae (Baker\'s yeast)\nMMRGFKQRLIKKTTGSSSSSSSKKKDKEKEKEKSSTTSSTSKKPASASSSSHGTTHSSAS\nSTGSKSTTEKGKQSGSVPSQGKHHSSSTSKTKTATTPSSSSSSSRSSSVSRSGSSSTKKT\nSSRKGQEQSKQSQQPSQSQKQGSSSSSAAIMNPTPVLTVTKDDKSTSGEDHAHPTLLGAV\nSAVPSSPISNASGTAVSSDVENGNSNNNNMNINTSNTQDANHASSQSIDIPRSSHSFERL\nPTPTKLNPDTDLELIKTPQRHSSSRFEPSRYTPLTKLPNFNEVSPEERIPLFIAKVDQCN\nTMFDFNDPSFDIQGKEIKRSTLDELIEFLVTNRFTYTNEMYAHVVNMFKINLFRPIPPPV\nNPVGDIYDPDEDEPVNELAWPHMQAVYEFFLRFVESPDFNHQIAKQYIDQDFILKLLELF\nDSEDIRERDCLKTTLHRIYGKFLSLRSFIRRSMNNIFLQFIYETEKFNGVAELLEILGSI\nINGFALPLKEEHKVFLVRILIPLHKVRCLSLYHPQLAYCIVQFLEKDPLLTEEVVMGLLR\nYWPKINSTKEIMFLNEIEDIFEVIEPLEFIKVEVPLFVQLAKCISSPHFQVAEKVLSYWN\nNEYFLNLCIENAEVILPIIFPALYELTSQLELDTANGEDSISDPYMLVEQAINSGSWNRA\nIHAMAFKALKIFLETNPVLYENCNALYLSSVKETQQRKVQREENWSKLEEYVKNLRINND\nKDQYTIKNPELRNSFNTASENNTLNEENENDCDSEIQ\n";
        
    }
    
    function show_progress_bar(){
        var _x = document.body.clientWidth;
        var _y = document.body.clientHeight;
        var xa = document.getElementById('waiting');
        
        xa.style.top = 0;
        xa.style.left = 0;
        
        xa.style.height = _y;
        xa.style.width = _x;
        xa.style.visibility = 'visible';
        
    }
    
    function arrange_pos(){
        var _x = document.body.clientWidth;
        var _y = document.body.clientHeight;
        var xa = document.getElementById('waiting');
        
        xa.style.top = 0;
        xa.style.left = 0;
        
        xa.style.height = _y;
        xa.style.width = _x;
    }
    
    function timer_start(){
        //alert('timer start');
        timer.location.href = 'http://bioinformatica.dep.usal.es/lab_resources/PoGO/timer.php?url=http://bioinformatica.dep.usal.es/lab_resources/PoGO/time_out.php&min=<?php echo($time_limit);?>';
    }
    
    function checkform(form){
        /*			if( myForm.to.value.length < 1 ){
         alert('Please input your email address.\nIf running time on a website is long, the result will be sent by e-mail.');
         return false;
         }
         if( ( myForm.to.value.indexOf("@") < 0 ) || ( myForm.to.value.indexOf(".") < 0 ) ) {
         alert("Your e-mail address is incorrect.\nPlease input your correct e-mail address.");
         myForm.to.focus();
         return false;
         }
         */
        if (myForm.to.value != '') {
            var strlist = '@0123456789abcdefghijklmnopqrstuvwxyzABCDEFGHIJKLMNOPQRSTUVWXYZ!@#$%^&*().-_+=<,>?\":;[]{}';
            var strlist1 = ' ';
            var strcomp = myForm.to.value;
            var strlen = strcomp.length;
            for (i = 0; i < strlen; i++) {
                if (strlist1.indexOf(strcomp.substring(i, i + 1)) >= 0) {
                    alert("You cannot use a blank space as the e-mail address.");
                    myForm.to.focus();
                    return false;
                }
            }
        }
        if (myForm.FROMAREA.value.length < 1 && myForm.uploadedfile.value.length < 1) {
            alert('Please input sequence(s) in the textbox or upload a sequence file.');
            return false;
        }
        
        if (myForm.FROMAREA.value.length > 0 && myForm.uploadedfile.value.length > 0) {
            alert('Please input sequence(s) in the textbox or upload a sequence file.');
            return false;
        }
        
        return true;
    }
    
    function submit_data(form){
    
        if (checkform(form) != true) 
            return false;
        
        timer_start();
        alert("Your sequences have been submitted to our system.\nYou may wait for the results or close this window.\nA link to a web page with your results will be sent by email.");
        show_progress_bar();
        
        return true;
    }
    
</SCRIPT>
<body onLoad="arrange_pos()">
    <br>
    <table width="800" cellspacing="0" align="center" border=0>
        <tr>
            <td>
                <font color=#333333>
                    PoGO is a method for automated annotation of functional categories from the Gene Ontology to proteins.
                    <br>
                    For more information, please see the Method section. This version of PoGO has been trained and evaluated using protein sequences from fungi and thus should only be used to annotate fungal proteins. This web site can process small batches of protein sequences interactively. The maximum uploadable file size is 500 KB (about 500 proteins). For large data sets, please contact us.
                </font>
            </td>
        </tr>
    </table>
    <br>
    <br>
    <ul>
        <!-- 	<form name="myForm" method="post" enctype="multipart/form-data" onSubmit="return submit_data(this)" action="annotation.php" > --!>
        <?php
        require("rand_id.php");
        require("inprogress.php");
        $rand_string = get_rand_id(20);
        $result_id = "INFO_".$rand_string;
        echo("
        <div id=\"waiting\" style=\"width:100px; height:821px; position:absolute; left:250px; top:50px; z-index:1; visibility: hidden\">");
        $ProgresString = InprogressText($http_path,$result_id);
        echo $ProgresString."
        </div>
        <form name=\"myForm\" method=\"post\" enctype=\"multipart/form-data\" onSubmit=\"return submit_data(this)\" action=\"annotation.php\" >
        <input type=\"hidden\" name=\"randID\" value=".$rand_string.">";
        ?>
        <p><span style="font-family: sans-serif;font-size:12px;"> E-mail (Optional): <input type="text" name="to" size="45"></span></p>
        <p><span style="font-family: sans-serif;font-size:12px;"><font color="red">*</font> <b>Paste FASTA sequences in textbox or Upload a sequence file.</b>
        <INPUT TYPE="button" NAME="button3" Value="Example Data"onClick="TextArea(this.form)"></span></p>
        <span style="font-family: sans-serif;font-size:12px;"><textarea name="FROMAREA" rows="20" cols="110"></textarea>
        <br>
        Choose a FASTA file to upload [Max 500 KB] : <input name="uploadedfile" type="file" ><br >
        <br>
        <input name="b_submit" value="SUBMIT JOB" type="submit"></span>
        </form>
        </ul>
        <?php
        require("menu/menu_end.php");
        ?>
