# Supplementary material for: PoGO: Prediction of Gene Ontology terms for fungal proteins
Source: BMC Bioinformatics. 2010 Apr 29;11:215. doi: 10.1186/1471-2105-11-215 (PMC2882390; doi:10.1186/1471-2105-11-215)
Supplement: Additional file 2 — Software source code and data files. [file 1471-2105-11-215-S2.GZ › PoGO-1.0.2/website/inprogress.php]

<?php 

function InprogressText($http_path,$result_id){
	$text ="
        <table width=100% height=100% cellpadding=0 cellspacing=0 style=\"border-collapse: collapse; filter:alpha(opacity=80);-moz-opacity:.80;opacity:.80;\"  bordercolor=#333333 border=5 bgcolor=#666666>
                <tr>
                        <td >
                                <table style=\"border-collapse:collapse;\" cellspacing=0 width=612 align=center bgcolor=white>
                                        <tr><td height=222 style=\"border-width:3; border-color:rgb(51,51,51); border-style:solid;\" >
                                                <p align=center><img src=\"images/InProgressNowLogo.gif\" width=300 height=123 border=0><br><br>

                                                <br><br>
                                                Your sequences have been submitted to our system.<br>You may wait for the results or close this window. A link to a web page with your results will be sent by email.<br>"."<font color=red  size=4> This is URL for the result.<br><a href=". $http_path."/brief_view.php?id=".$result_id." target=\"_blank\">". $http_path."/brief_view.php?id=".$result_id. "</a><br>Please bookmark this page </font></p>
                                        </td></tr>
                                </table>
                        </td>
                </tr>
        </table>
";
	return $text;
}
?>
