# Supplementary material for: PoGO: Prediction of Gene Ontology terms for fungal proteins
Source: BMC Bioinformatics. 2010 Apr 29;11:215. doi: 10.1186/1471-2105-11-215 (PMC2882390; doi:10.1186/1471-2105-11-215)
Supplement: Additional file 2 — Software source code and data files. [file 1471-2105-11-215-S2.GZ › PoGO-1.0.2/website/lib.php]

<?php

function ERROR($subject, $content){
	echo "
		<br><br><br>
		<table width=600 border=0 align=center>
			<tr>
				<td width=140 rowspan=2 valign=top>
					<img src=\"images/warnning.jpg\" >
					</td>
					<td height=26 bgcolor=#a6a6a6>
					<b><font color=white>&nbsp;&nbsp;&nbsp;".$subject."</font></b>
				</td>
				<td width=30>&nbsp;</td>
			</tr>
				<td valign=top height=200>
					<br>
					".$content."
					</td>
				<td>&nbsp;</td>
			</tr>
			</table>";
}

function NOTICE($subject, $content){
	echo "  <br><br><br>
		<TABLE width=690 align=center style=\"border-collapse:collapse;\" cellspacing=\"0\">
			<TR>
				<TD bgColor=#a6a6a6 height=26 style=\"border-width:1; border-color:rgb(153,153,153); border-style:solid;\">
					&nbsp;&nbsp;&nbsp;<font color=white><b>$subject</b></font>
				</TD>
			</TR>
			<TR>
				<TD vAlign=top bgColor=\"#F6F6F6\" style=\"border-width:1; border-color:rgb(153,153,153); border-style:solid;\">
		            		<table border=\"0\" cellpadding=\"10\" width=\"100%\" height=\"100%\">
                				<tr>
                    					<td  valign=top>
								$content
							</td>
                				</tr>
            				</table>
				</TD>
			</TR>
		</TABLE>";
}


function MAKE_LOG(){

        $remote_ip_address = getenv("REMOTE_ADDR");
        $remote_host_agent = getenv("HTTP_USER_AGENT");
        $remote_hostname = gethostbyaddr($remote_ip_address);
        $current_date = date("F j, Y, g:i a");
	$body = $remote_ip_address." ( $remote_hostname ) - $current_date [ $remote_host_agent ]";

	return $body;
}

?>
