# Supplementary material for: PoGO: Prediction of Gene Ontology terms for fungal proteins
Source: BMC Bioinformatics. 2010 Apr 29;11:215. doi: 10.1186/1471-2105-11-215 (PMC2882390; doi:10.1186/1471-2105-11-215)
Supplement: Additional file 2 — Software source code and data files. [file 1471-2105-11-215-S2.GZ › PoGO-1.0.2/website/rand_id.php]

<?php
function get_rand_id($length)
{
  if($length>0) 
  { 
  $rand_id="";
   for($i=1; $i<=$length; $i++)
   {
   mt_srand((double)microtime() * 1000000);
   $num = mt_rand(1,36);
   $rand_id .= assign_rand_value($num);
   }
  }
return $rand_id;
} 
function assign_rand_value($num)
{
// accepts 1 - 36
  switch($num)
  {
    case "1":
     $rand_value = "a";
    break;
    case "2":
     $rand_value = "b";
    break;
    case "3":
     $rand_value = "c";
    break;
    case "4":
     $rand_value = "d";
    break;
    case "5":
     $rand_value = "e";
    break;
    case "6":
     $rand_value = "f";
    break;
    case "7":
     $rand_value = "g";
    break;
    case "8":
     $rand_value = "h";
    break;
    case "9":
     $rand_value = "i";
    break;
    case "10":
     $rand_value = "j";
    break;
    case "11":
     $rand_value = "k";
    break;
    case "12":
     $rand_value = "l";
    break;
    case "13":
     $rand_value = "m";
    break;
    case "14":
     $rand_value = "n";
    break;
    case "15":
     $rand_value = "o";
    break;
    case "16":
     $rand_value = "p";
    break;
    case "17":
     $rand_value = "q";
    break;
    case "18":
     $rand_value = "r";
    break;
    case "19":
     $rand_value = "s";
    break;
    case "20":
     $rand_value = "t";
    break;
    case "21":
     $rand_value = "u";
    break;
    case "22":
     $rand_value = "v";
    break;
    case "23":
     $rand_value = "w";
    break;
    case "24":
     $rand_value = "x";
    break;
    case "25":
     $rand_value = "y";
    break;
    case "26":
     $rand_value = "z";
    break;
    case "27":
     $rand_value = "0";
    break;
    case "28":
     $rand_value = "1";
    break;
    case "29":
     $rand_value = "2";
    break;
    case "30":
     $rand_value = "3";
    break;
    case "31":
     $rand_value = "4";
    break;
    case "32":
     $rand_value = "5";
    break;
    case "33":
     $rand_value = "6";
    break;
    case "34":
     $rand_value = "7";
    break;
    case "35":
     $rand_value = "8";
    break;
    case "36":
     $rand_value = "9";
    break;
  }
return $rand_value;
}
?>
