# Supplementary material for: PoGO: Prediction of Gene Ontology terms for fungal proteins
Source: BMC Bioinformatics. 2010 Apr 29;11:215. doi: 10.1186/1471-2105-11-215 (PMC2882390; doi:10.1186/1471-2105-11-215)
Supplement: Additional file 2 — Software source code and data files. [file 1471-2105-11-215-S2.GZ › PoGO-1.0.2/website/result.php]

<?php 
function show_protein_name($name) {

    echo("<table  style=\"border-collapse:collapse;\" cellspacing=\"0\" >
                                            <tr>
                                                <td width=10></td>
                                                <td height=\"22\" style=\"border-width:2; border-color:rgb(170,170,255); border-style:solid;\" >
                                                    &nbsp;&nbsp;Protein ID : <b>".$name."</b>&nbsp;&nbsp;
                                                </td>
                                            </tr>
                                            <tr><td height=7></td></tr>
                                      </table>");
}

function fetch_go_fmeasures() {
    require ("config_path.php");
    $fmeasures = array();
    $GO_fmeasures = @fopen($go_fmeasures_file, "r");
    if (!$GO_fmeasures) {
        ERROR("ERROR", "unable to open the go_fmeasures_file ".$go_fmeasures_file." file<br>\n");
        require ("menu/menu_end.php");
        exit;
    }
    while (!feof($GO_fmeasures)) {
        $line = fgets($GO_fmeasures, 1024);
        list($goterm, $fmeasure) = split(",", trim($line));
        $fmeasures[$goterm] = $fmeasure;
    }
    return $fmeasures;
}


function show_brief_result($path_name) {
    require ("configure.php");
    if (file_exists($path_name) != true) {
        echo "The file does not exit, or old results are deleted. <font color=#666666>[$path]</font><br><br>";
        return;
    }
    $ipr_result_name = $path_name."/input_protein.txt";
    $ipr_result = @fopen($ipr_result_name, "r");
    if (!$ipr_result) {
        //ERROR("ERROR","Unable to create a result file. <br>Please check your sequence file.  <br><br>\n");
        //require("menu/menu_end.php");
        //echo "No irp found!";
        return;
    }
    while (!feof($ipr_result)) {
        $line = fgets($ipr_result, 1024);
        if (trim($line) != "") {
            $tmpipr = split("\t", $line);
            for ($i = 0; $i < count($tmpipr) - 1; $i++) {
                if (substr($tmpipr[$i], 0, 3) == "IPR") {
                    $tmp_iprlist[] = trim($tmpipr[$i]);
                }
            }
            show_protein_name(trim($tmpipr[0]));
        }
    }

    
    $result = $path_name."/GOfinal.output";
    if (file_exists($result) == false) {
        $line = fgets($ipr_result, 1024);
  //      show_protein_name(trim($line));
        echo "We can not find the GO output file.  Please contact the administrator.<br><br>\n";
        return;
    }
    // read the file of f measures and limit the display to those
    // go terms with f measure of at least 0.8
    $fmeasures = fetch_go_fmeasures();
    $GO_result = @fopen($result, "r");
    if (!$GO_result) {
        ERROR("ERROR", "Unable to open a result file. It seems to be damaged.<br><br>\n");
        require ("menu/menu_end.php");
        exit;
    }
    while (!feof($GO_result)) {
        //echo "parsing GO result file\n";
        $line = fgets($GO_result, 1024);
        if (trim($line) != "") {
            if (substr($line, 0, 3) == "GO:") {
                if ($fmeasures[trim($line)] > $fmeasure_threshold) {
                    $tmp_GOlist[] = trim($line);
                }
            }
        }
    }
    
    echo("
	<TABLE style=\"BORDER-COLLAPSE: collapse\" cellSpacing=0 width=900>
	    <tr>
        	<td style=\"BORDER-RIGHT: rgb(204,204,204) 1px solid; BORDER-TOP: rgb(204,204,204) 1px solid; BORDER-LEFT: rgb(204,204,204) 1px solid; BORDER-BOTTOM: rgb(204,204,204) 1px solid\" align=middle width=50% bgColor=#d2d2d2>
            ".(@count($tmp_GOlist))." GO terms
	        </td>
        	<td style=\"BORDER-RIGHT: rgb(204,204,204) 1px solid; BORDER-TOP: rgb(204,204,204) 1px solid; BORDER-LEFT: rgb(204,204,204) 1px solid; BORDER-BOTTOM: rgb(204,204,204) 1px solid\" align=middle width=50% bgColor=#d2d2d2>
            ".(@count($tmp_iprlist))." InterPro terms
	        </td>
	    </tr>
	    <tr>
        	<td style=\"BORDER-RIGHT: rgb(204,204,204) 1px solid; BORDER-TOP: rgb(204,204,204) 1px solid; BORDER-LEFT: rgb(204,204,204) 1px solid; BORDER-BOTTOM: rgb(204,204,204) 1px solid\"   bgcolor=\"#F4F4F4\" valign=top>
			<table width=100% border=0><tr><td>
	            ");
	            
    for ($i = 0; $i < @count($tmp_GOlist); $i++) {
        echo "<a href='http://www.godatabase.org/cgi-bin/amigo/go.cgi?view=details&search_constraint=terms&depth=0&query=".$tmp_GOlist[$i]."' target='_blank'><font color=#666666>".$tmp_GOlist[$i]."</font></a> ";
    }
    echo("</td></tr></table>
        	</td>
	        <td style=\"BORDER-RIGHT: rgb(204,204,204) 1px solid; BORDER-TOP: rgb(204,204,204) 1px solid; BORDER-LEFT: rgb(204,204,204) 1px solid; BORDER-BOTTOM: rgb(204,204,204) 1px solid\"   bgcolor=\"#F4F4F4\" valign=top>
        	    <table width=100% border=0><tr><td>");
    for ($i = 0; $i < @count($tmp_iprlist); $i++) {
        echo "<a href='http://www.ebi.ac.uk/interpro/IEntry?ac=".substr($tmp_iprlist[$i], 4)."' target='blank'\"><font color=#666666>".substr($tmp_iprlist[$i], 4)."</font></a> ";
    }
    echo("</td></tr></table>
	        </td>
	    </tr>
	</table>
	<br><br>
	");
}


function show_detailed_result($path_name) {

    if (file_exists($path_name) != true) {
        echo "The file does not exit, or old results are deleted. <font color=#666666>[$path]</font><br><br>";
        return;
    }
    $ipr_result_name = $path_name."/input_protein.txt";
    
    $ipr_result = @fopen($ipr_result_name, "r");
    if (!$ipr_result) {
        //ERROR("ERROR","Unable to create a result file. <br>Please check your sequence file.  <br><br>\n");
        //require("menu/menu_end.php");
        //exit;
    }
    
    $result = $path_name."/GOfinal.output";
    if (file_exists($result) == false) {
        $line = @fgets($ipr_result, 1024);
        if (@trim($line) != "") {
            show_protein_name(trim($line));
            echo "Can not find the matched GO<br><br>\n";
        }
        return;
    }
    
    $result = @fopen($result, "r");
    if (!$result) {
        ERROR("ERROR", "Unable to open a result file. It seems to be damaged.<br><br>\n");
        require ("menu/menu_end.php");
        exit;
    }

    
    $ipr_result = $path_name."/ipr.xml";
    
    $show_protein = 0;
    
    $iprfile = @fopen($ipr_result, "r");
    if (!$iprfile) {
        echo "Unable to open a result file.<br><br>\n";
        exit;
    }
    
    while (!feof($iprfile)) {
        $line = fgets($iprfile, 1024);
        if (trim($line) != "") {
            if (ereg("<protein", $line)) {
                $tmp = split("\"", $line);
                $length = trim($tmp[3]);
                $show_protein = 1;
                show_protein_name($tmp[1]);
            }
        }
    }
    if ($show_protein == 0) {
        $ipr_result_name = $path_name."/input_protein.txt";
        $ipr_result = fopen($ipr_result_name, "r");
        while (!feof($ipr_result)) {
            $line = fgets($ipr_result, 1024);
            $tmp = split("\t", $line);
            show_protein_name($tmp[0]);
        }
    }
    
    echo("<table style=\"border-collapse:collapse;\" cellspacing=\"0\"  width=\"900\">
	    <tr>
        	<td width=\"120\" style=\"border-width:1; border-color:rgb(204,204,204); border-style:solid;\" bgcolor=\"#d2d2d2\">
	            <p align=\"center\"><font color=\"black\">Cross-reference</font></p>
	        </td>
        	<td width=\"130\" style=\"border-width:1; border-color:rgb(204,204,204); border-style:solid;\" bgcolor=\"#d2d2d2\">
	            <p align=\"center\"><font color=\"black\">Category</font></p>
	        </td>
        	<td style=\"border-width:1; border-color:rgb(204,204,204); border-style:solid;\" bgcolor=\"#d2d2d2\">
	            <p align=\"center\"><font color=\"black\">Name / Description </font></p>
	        </td>
	    </tr>");
	    
    require ("configure.php");
    require ("config_path.php");
    require ("db_connect.php");
    $fmeasures = fetch_go_fmeasures();
    while (!feof($result)) {
        $line = fgets($result, 1024);
        // this loop will skip GO terms that have F-measure less than 0.8
        if (trim($line) != "" && $fmeasures[trim($line)] > $fmeasure_threshold) {
            if (substr($line, 0, 3) != "GO:") {
                //echo "<p>". (trim($line))."</p></td>";
            } else {
                echo("    <tr>
					        <td height =\"24\" style=\"border-width:1; border-color:rgb(204,204,204); border-style:solid;\" bgcolor=\"#F4F4F4\">");
                $url = "http://www.godatabase.org/cgi-bin/amigo/go.cgi?view=details&search_constraint=terms&depth=0&query=GO:".substr($line, 3)."&search_constraint=terms";
                echo("&nbsp;&nbsp;&nbsp;&nbsp;<a href=\"$url\" target=\"_blank\">".trim($line)."</a>");
                
                $query = "select go_qualifier,go_category,go_description from go_terms where go_id=\"".(trim($line))."\"";
                $mysql_result = mysql_query($query, $db_connect);
                $row = mysql_fetch_array($mysql_result);
                
                echo("
						</td>
					        <td style=\"border-width:1; border-color:rgb(204,204,204); border-style:solid;\">&nbsp;&nbsp;&nbsp;".find_cat($row[1])."</td>
						<td style=\"border-width:1; border-color:rgb(204,204,204); border-style:solid;\">&nbsp;".$row[0]."<br>
							<font color=#B4B4B4>".$row[2]."</font></td>
				       </tr>   ");
            }
        }
    }
    
    echo("</table><br>");
    
    ipr_show($path_name, $www_path, $length);
    hhpred_show($path_name);
    blast_show($path_name);
    echo("<a href=\"javascript:chem_info('$path_name')\"> Chemical Information</a>");
}

function ipr_show($path_name, $www_path, $length) {
    require ('config_path.php');
    $ipr_result_name = $path_name."/ipr.xml";
    $iprfile = fopen($ipr_result_name, "r");
    if (!$iprfile) {
        echo "<p>Unable to open remote file.\n";
        exit;
    }
    echo("
        <table style=\"border-collapse:collapse;\" cellspacing=\"0\" width=\"900\">
            <tr>
                <td width=\"120\" style=\"border-width:1; border-color:rgb(204,204,204); border-style:solid;\" bgcolor=\"#d2d2d2\" align=center>
                        InterPro Name </td>
                <td width=250 style=\"border-width:1; border-color:rgb(204,204,204); border-style:solid;\" bgcolor=\"#d2d2d2\">
                        &nbsp; Database </td>
                <td width=250 style=\"border-width:1; border-color:rgb(204,204,204); border-style:solid;\" bgcolor=\"#d2d2d2\">
                        &nbsp; ID </td>
                <td width=250 style=\"border-width:1; border-color:rgb(204,204,204); border-style:solid;\" bgcolor=\"#d2d2d2\">
                        &nbsp; Name </td>
            </tr>");
    while (!feof($iprfile)) {
        $line = fgets($iprfile, 1024);
        if (trim($line) != "") {
            if (ereg("<interpro id", $line)) {
                $tmp = split("\"", $line);
                echo(" <tr>
                                        <td style=\"border-width:1; border-color:rgb(204,204,204); border-style:solid;\" bgcolor=\"#F4F4F4\">
                                                &nbsp;&nbsp;&nbsp;&nbsp;<a href=\"http://www.ebi.ac.uk/interpro/IEntry?ac=".trim($tmp[1])."\" target=\"_blank\">".trim($tmp[1])."</a>&nbsp;&nbsp;&nbsp;&nbsp;
                                        </td>
                                        <td colspan=3 style=\"border-width:1; border-color:rgb(204,204,204); border-style:solid;\">
                                                <table width=\"100%\" style=\"border-width:0; border-color:rgb(204,204,204); border-style:solid;\">
                                                        ");

                                                        
            }
            if (ereg("<match", $line)) {
                $tmp = split("\"", $line);
                echo "<tr>";
                echo "<td width=\"25%\" >".(trim($tmp[5]))."</td>";
                echo "<td width=\"25%\" >".(trim($tmp[1]))."</td>";
                echo "<td width=\"25%\" >".(trim($tmp[3]))."</td>";
                
                $bar_name = choose_bar($tmp[5], $www_path);
            }
            if (ereg("</interpro>", $line)) {
                echo "
                                        </table>
                                        </td>
                                      </tr>";
            }
            if (ereg("<location", $line)) {
                $tmp = split("\"", $line);
                $start_pos = $tmp[1];
                $end_pos = $tmp[3];
                $score = $tmp[5];
                echo "</tr>";
                echo "<tr>
                                                <td colspan=\"3\"><img src=\"".$http_path."/img/ending.gif\" width=1 height=7><img src=\"".$http_path."/img/mid.gif\" width=".$start_pos." height=7 >";
                $tmp_alt = "Start position=".$start_pos.", End position=".$end_pos.", Score=".$score;
                echo "<img src=\"".$bar_name."\" width=".($end_pos - $start_pos)." height=7 alt=\"".$tmp_alt."\" title=\"".$tmp_alt."\" >";
                
                $line = fgets($iprfile, 1024);
                
                if (ereg("<location", $line)) {
                    while (ereg("<location", $line)) {
                        $pre_start = $start_pos;
                        $pre_end = $end_pos;
                        
                        $tmp = split("\"", $line);
                        $start_pos = $tmp[1];
                        $end_pos = $tmp[3];
                        $score = $tmp[5];
                        echo "<img src=\"".$http_path."/img/mid.gif\" width=".($start_pos - $pre_end)." height=7>";
                        $tmp_alt = "Start position=".$start_pos.", End position=".$end_pos.", Score=".$score;
                        echo "<img src=\"".$bar_name."\" width=".($end_pos - $start_pos)." height=7 alt=\"".$tmp_alt."\"  title=\"".$tmp_alt."\" >";
                        $line = fgets($iprfile, 1024);
                        
                    }
                    echo "<img src=".$http_path."/img/mid.gif width=".($length - $end_pos)." height=7><img src=\"".$http_path."/img/ending.gif\" width=1 height=7>";
                    echo "</td></tr>";
                } else if (ereg("</match>", $line)) {
                    echo "<img src=".$http_path."/img/mid.gif width=".($length - $end_pos)."  height=7><img src=\"".$http_path."/img/ending.gif\" width=1 height=7>";
                    echo "</td></tr>";
                }
                
            }
            
        }
    }
    fclose($iprfile);
    echo("</table><br><br>");
}

function hhpred_show($path_name) {
    echo("
        <table style=\"border-collapse:collapse;\" cellspacing=\"0\" width=\"900\">
            <tr>
                <td  style=\"border-width:1; border-color:rgb(204,204,204); border-style:solid;\" bgcolor=\"#d2d2d2\" align=center>
                        HHPred Hit </td>
                <td style=\"border-width:1; border-color:rgb(204,204,204); border-style:solid;\" bgcolor=\"#d2d2d2\">
                        &nbsp;Prob</td>
                <td style=\"border-width:1; border-color:rgb(204,204,204); border-style:solid;\" bgcolor=\"#d2d2d2\">
                        &nbsp; E-value</td>
                <td style=\"border-width:1; border-color:rgb(204,204,204); border-style:solid;\" bgcolor=\"#d2d2d2\">
                        &nbsp; P-value </td>
                <td  style=\"border-width:1; border-color:rgb(204,204,204); border-style:solid;\" bgcolor=\"#d2d2d2\" align=center>
                        Score </td>
                <td style=\"border-width:1; border-color:rgb(204,204,204); border-style:solid;\" bgcolor=\"#d2d2d2\">
                        &nbsp;Cols</td>
                <td style=\"border-width:1; border-color:rgb(204,204,204); border-style:solid;\" bgcolor=\"#d2d2d2\">
                        &nbsp; Query HMm</td>
                <td style=\"border-width:1; border-color:rgb(204,204,204); border-style:solid;\" bgcolor=\"#d2d2d2\">
                        &nbsp; Template </td>
                <td style=\"border-width:1; border-color:rgb(204,204,204); border-style:solid;\" bgcolor=\"#d2d2d2\">
                        &nbsp; HMM </td>


            </tr>");
    $HHpred_result = $path_name."/HHpred.out";
    
    $HHPredfile = @fopen($HHpred_result, "r");
    if (!$HHPredfile) {
        echo "Unable to open a result file.<br><br>\n";
        exit;
    }
    $hhpred_flag = 0;
    while (!feof($HHPredfile)) {
        $line = fgets($HHPredfile, 1024);
        if (trim($line) != "") {
            $tmp = split(" ", trim($line));
            
            if (trim($tmp[0]) == "No") {
                $hhpred_flag = 1;
                $line = fgets($HHPredfile, 1024);
            }
            if ($hhpred_flag < 11 && $hhpred_flag > 0) {
                $tmp = trim((substr($line, 4, 31)));
                echo("    <tr><td style=\"border-width:1; border-color:rgb(204,204,204); border-style:solid;\">".$tmp."</td>");
                $tmp = trim((substr($line, 36, 5)));
                echo("          <td style=\"border-width:1; border-color:rgb(204,204,204); border-style:solid;\">".$tmp."</td>");
                $tmp = trim((substr($line, 41, 8)));
                echo("          <td style=\"border-width:1; border-color:rgb(204,204,204); border-style:solid;\">".$tmp."</td>");
                $tmp = trim((substr($line, 49, 9)));
                echo("          <td style=\"border-width:1; border-color:rgb(204,204,204); border-style:solid;\">".$tmp."</td>");
                $tmp = trim((substr($line, 59, 6)));
                echo("          <td style=\"border-width:1; border-color:rgb(204,204,204); border-style:solid;\">".$tmp."</td>");
                $tmp = trim((substr($line, 70, 6)));
                echo("          <td style=\"border-width:1; border-color:rgb(204,204,204); border-style:solid;\">".$tmp."</td>");
                $tmp = trim((substr($line, 76, 9)));
                echo("          <td style=\"border-width:1; border-color:rgb(204,204,204); border-style:solid;\">".$tmp."</td>");
                $tmp = trim((substr($line, 86, 8)));
                echo("          <td style=\"border-width:1; border-color:rgb(204,204,204); border-style:solid;\">".$tmp."</td>");
                $tmp = trim((substr($line, 94)));
                echo("          <td style=\"border-width:1; border-color:rgb(204,204,204); border-style:solid;\">".$tmp."</td>");
                echo("          </tr>");
                $hhpred_flag++;
            }
            
        }
    }
    
    echo("</table><br><br>");
    
    fclose($HHPredfile);
}

function blast_show($path_name) {
    echo("
        <table style=\"border-collapse:collapse;\" cellspacing=\"0\" width=\"900\">
            <tr>
                <td  style=\"border-width:1; border-color:rgb(204,204,204); border-style:solid;\" bgcolor=\"#d2d2d2\" align=center>
                        Alignment Sequence</td>
               <td  style=\"border-width:1; border-color:rgb(204,204,204); border-style:solid;\" bgcolor=\"#d2d2d2\" align=center>
                        Score</td>
               <td  style=\"border-width:1; border-color:rgb(204,204,204); border-style:solid;\" bgcolor=\"#d2d2d2\" align=center>
                       E-value</td>
	");
    $blastoutfile = @fopen($path_name."/blast.out", "r");
    if (!$blastoutfile) {
        echo "Unable to open a result file.<br><br>\n";
        exit;
    }
    while (!feof($blastoutfile)) {
        $line = fgets($blastoutfile, 1024);
        if (substr($line, 0, 6) == "Query=") {
            $QUERY = trim(substr($line, 7, 13));
        }
        if (substr($line, 0, 43) == "Sequences producing significant alignments:") {
            $line = fgets($blastoutfile, 1024);
            $line = fgets($blastoutfile, 1024);
            while (trim($line) != "") {
                $tmp = preg_split("/[\s,]+/", $line);
                $align = "";
                $align = "<a href=\"http://www.uniprot.org/uniprot/".$tmp[0]."\" target=\"_blank\">".$tmp[0]."</a>";
                for ($i = 1; $i < count($tmp) - 3; $i++)
                    $align .= " ".$tmp[$i];
                    
                $score = $tmp[count($tmp) - 3];
                $evalue = $tmp[count($tmp) - 2];
                echo("<tr>");
                echo("          <td style=\"border-width:1; border-color:rgb(204,204,204); border-style:solid;\">".$align."</td>");
                echo("          <td style=\"border-width:1; border-color:rgb(204,204,204); border-style:solid;\">".$score."</td>");
                echo("          <td style=\"border-width:1; border-color:rgb(204,204,204); border-style:solid;\">".$evalue."</td></tr>");
                $line = fgets($blastoutfile, 1024);
            }
            
        }

        
    }
    echo("</table><pre>");
    
    fclose($blastoutfile);
}


function choose_bar($dbname, $www_path) {
    require ('config_path.php');
    if ($dbname == "PRODOM") {
        $bar_name = "bar1.gif";
    } elseif ($dbname == "PRINTS") {
        $bar_name = "bar2.gif";
    } elseif ($dbname == "PFAM") {
        $bar_name = "bar3.gif";
    } elseif ($dbname == "PROFILE") {
        $bar_name = "bar4.gif";
    } elseif ($dbname == "SUPERFAMILY") {
        $bar_name = "bar5.gif";
    } elseif ($dbname == "PANTHER") {
        $bar_name = "bar6.gif";
    } elseif ($dbname == "GENE3D") {
        $bar_name = "bar7.gif";
    } elseif ($dbname == "seg") {
        $bar_name = "bar8.gif";
    } elseif ($dbname == "SMART") {
        $bar_name = "bar9.gif";
    } elseif ($dbname == "PIRSF") {
        $bar_name = "bar10.gif";
    } elseif ($dbname == "UniProt") {
        $bar_name = "bar11.gif";
    } elseif ($dbname == "PROSITE") {
        $bar_name = "bar12.gif";
    } else {
        $bar_name = "bar13.gif";
    }
    
    $bar_path = $http_path."/img/".$bar_name;
    return $bar_path;
}

function find_cat($cat) {
    if ($cat == 1)
        $category = "Biological process";
    elseif ($cat == 2)
        $category = "Cellular component";
    elseif ($cat == 3)
        $category = "Molecular function";
    else
        $category = "";
    return $category;
}

?>
