# Supplementary material for: PoGO: Prediction of Gene Ontology terms for fungal proteins
Source: BMC Bioinformatics. 2010 Apr 29;11:215. doi: 10.1186/1471-2105-11-215 (PMC2882390; doi:10.1186/1471-2105-11-215)
Supplement: Additional file 2 — Software source code and data files. [file 1471-2105-11-215-S2.GZ › PoGO-1.0.2/website/result_view.php]

<Script Language="JavaScript" type="text/javascript">
<!--
        function chem_info(path) {
                window.open( 'chem_info.php?pathid='+path,'','scrollbars=yes, menubar=no, height=480,width=750,resizable=yes,toolbar=no,location=no,status=no');
        }
// -->
</Script>
<?php
// Show the starting part of main menu part
require("config_path.php");
require("menu/menu_start.php");

// Including functions
include 'result.php';

// Including library
include 'lib.php';


// Check ID
$result_id = @$_REQUEST["id"];
if( trim($result_id) == "" ){
	ERROR("ERROR","The result ID is required.");
	require("menu/menu_end.php");
	exit();
}


$result_fp = @fopen("tmp/".$result_id, "r");
$tmp_path = array();
$result_data = "";
echo "<p align=\"right\"><a href=".$http_path."/brief_view.php?id=".$result_id.">[<b> brief view </b>]</a></p>";
if( $result_fp ) {
	while(!feof($result_fp)){
		$result_data .= fgets($result_fp, 1024*100);
	}
	$tmp_path = split(",",trim($result_data));

	// Show result

	for($i=0 ; $i<count($tmp_path); $i++){
		show_detailed_result($pogo_path_tmp . $tmp_path[$i]);
	}
	echo ("
	<table border=\"0\">
	    <tr>
        	<td width=50%>
                	<form name=\"downForm\" method=\"post\"  action=\"download_GO.php\" >
                        	<input type=\"hidden\" name=\"path\" value=".$result_data.">
				<input type=\"hidden\" name=\"f_threshold\" value=".$fmeasure_threshold.">
	                        <input name=\"submit\" value=\"Download GO terms \" type=\"submit\">
        	        </form>
		</td>
		<td>
	                <form name=\"downForm\" method=\"post\"  action=\"download_IPR.php\" >
        	                <input type=\"hidden\" name=\"path\" value=".$result_data.">
                	        <input name=\"submit\" value=\"Download IPR terms\" type=\"submit\">
	                </form>
		</td>
	   </tr>
	</table>");
}else{
	ERROR("ERROR","Our system is keeping the result files for one week. <br>The system cannot process your request.<br>The result file seems to be deleted.");
}

// Show the ending part of the main menu
require("menu/menu_end.php");

?>
