# Supplementary material for: PoGO: Prediction of Gene Ontology terms for fungal proteins
Source: BMC Bioinformatics. 2010 Apr 29;11:215. doi: 10.1186/1471-2105-11-215 (PMC2882390; doi:10.1186/1471-2105-11-215)
Supplement: Additional file 2 — Software source code and data files. [file 1471-2105-11-215-S2.GZ › PoGO-1.0.2/website/runner.php]

<?php

	echo("starting the server\n");
    exec("beanstalkd -d -l 127.0.0.1 -p 11300");

    require('BeanStalk.class.php');
    require("config_path.php");
	
    $beanstalk = BeanStalk::open(array(
    	'servers'       => array( '127.0.0.1:11300' ),
    	'select'        => 'random wait'
    ));
// try sequential peek instead of 'random wait'
    echo("got a connection to the beanstalkd server\n");
    //$beanstalk->use_tube('pogo');
    $beanstalk->watch($beanstalk_tube);
    while ($job = $beanstalk->reserve()) {
    	echo("**** running job " . $job->get() . " ****\n");
	    exec($job->get());
		Beanstalk::delete($job);
		echo("**** job is finished ****\n");
    }

?>
