# Supplementary material for: PoGO: Prediction of Gene Ontology terms for fungal proteins
Source: BMC Bioinformatics. 2010 Apr 29;11:215. doi: 10.1186/1471-2105-11-215 (PMC2882390; doi:10.1186/1471-2105-11-215)
Supplement: Additional file 2 — Software source code and data files. [file 1471-2105-11-215-S2.GZ › PoGO-1.0.2/website/menu/contact.php]

<?php

require("../config_path.php");
require("menu_start.php");
?>

<span style="font-family: sans-serif;font-size:14px;">
<b>CONTACT INFORMATION --</b></span>
<br>
<br>
<br>
PoGO is maintained by the <a href="http://bioinformatica.vil.usal.es">Michael Thon and colleagues</a> at <a href="http://ciale.usal.es">CIALE</a>.
<br>
<br>
<b><font color=#666666>Lab Members --</font></b><br><br>
<ul>
<li>
	<a href="http://bioinformatica.vil.usal.es" target="_blank"><b>Michael R. Thon</b></a><br>Investigador Ram&oacute;n y Cajal, <a href='&#109;&#97;&#105;&#108;&#116;&#111;&#58;&#109;&#116;&#104;&#111;&#110;&#64;&#117;&#115;&#97;&#108;&#46;&#101;&#115;'>mthon at usal.es</a><br><br>
<li>
	<b>Jaehee Jung</b><br>Ph.D, jaeheejung at tamu.edu<br><br>
<li>
	<b>Gangman Yi</b><br>Ph.D student, gangmanyi at tamu.edu<br>


<?
require("menu_end.php");
?>
