# Supplementary material for: PoGO: Prediction of Gene Ontology terms for fungal proteins
Source: BMC Bioinformatics. 2010 Apr 29;11:215. doi: 10.1186/1471-2105-11-215 (PMC2882390; doi:10.1186/1471-2105-11-215)
Supplement: Additional file 2 — Software source code and data files. [file 1471-2105-11-215-S2.GZ › PoGO-1.0.2/website/menu/faq.php]

<?php 
require ("../config_path.php");
require ("menu_start.php");
?>
<h2>Frequently Asked Questions</h2>
<h3>How long will it take to process my protein sequences?</h3>
<p>
    The web server can process 100 proteins in about 1.5 hours. Part of the process requires the sequences to be submitted to the InterProScan service at the European Bioinformatics Institute so the speed of PoGO is dependent to a certain extent on the server load at EBI.
</p>
<h3>How does PoGO compare to other automated Gene Ontology annotation methods?</h3>
<p>
    Comparing the accuracy to other methods is difficult because everyone develops their annotation system using a different subset of GO terms.  Using a test set of 71 proteins from fungi, we found that PoGO is 2X to 4X more accurate than several other popular methods. We have an upcoming publication that discusses this in more detail.
</p>
<h3>What is your privacy policy? Do you keep my protein sequences?</h3>
<p>
    We maintain your search results on our server for one week, after which the search results, including the protein sequences are deleted. As mentioned earlier, your sequences are sent to the EBI web services as part of the analysis. You can check their web site regarding their privacy policy.
</p>
<h3>Can I download PoGO and run it on my own server?</h3>
<p>
    Not yet. As soon as we clean up and document our code, we will release a downloadable version.
</p>
<h3>Will you train PoGO for other taxonomic groups?</h3>
<p>We plan to add classifiers for other groups including the Plantae and Bacteria and Vertebrata.</p>

<h3>Is PoGO still under development?</h3>
<p>
	We're planning to add some additional features to the web site, including charts and file downloads in more formats.
</p>
<?php 
require ("menu_end.php");
?>
