# Supplementary material for: PoGO: Prediction of Gene Ontology terms for fungal proteins
Source: BMC Bioinformatics. 2010 Apr 29;11:215. doi: 10.1186/1471-2105-11-215 (PMC2882390; doi:10.1186/1471-2105-11-215)
Supplement: Additional file 2 — Software source code and data files. [file 1471-2105-11-215-S2.GZ › PoGO-1.0.2/website/menu/help.php]

<?php

require("../config_path.php");
require("menu_start.php");
?>
<h3>
Setting up your analysis
</h3>
<p>
Your protein sequences should be uploaded in FASTA format.  Each sequence begins with a '>' character followed immediately (no spaces) by the sequence name or ID.  After the sequence name you can add a space followed by a description of the sequence.  The name and description should all be on one line.  The next lines in the file should contain the protein sequence itself.  The next sequence begins with the next '>'.  Here is an example: 
</p>
<p class="mono">
>protein_1 a short description
<br>
MSNPKQAVHPFFQPRKPQKPLKVSSPPTTPTPQRQHATTSSPDAINAKDAKMAPPPAAGRVTRSQLHKQ<br>
QQQSASSSSAKYVKTGECSTPYYVPMVKPKFHSDTVEFQERLDYEASFDYYGKRKSHKKKQEANDHEYS<br>
RMRRSIFGNGHVTDKTFEPGAFRFPAKPSKSSMRQYIQDHQQQYFQQLKHQRECLDKSKREQCTGDVRM<br>
PFTEYIPYIQQMIVPADKPSKSRTRSKRRRLHLPLSSDAVTTLSSQRAPIDETQFHIQVLFDLTKSS*<br>
<br>
>protein_2
<br>
MKDFIVQEYGQQPLDAYKEDWKRRFKEVATALKCTTGRSAHDNWNLVATAIQEEATTIVDTAATLTYQK<br>
KLSQADKQAIATHYAKIKHKWDLKSGRAVEDVINDVAKDFCHDHPLRSFILNIDDIVREQAFSDEEKNE<br>
INATSCFQLLKKPLPTRLNEAIRHLNGEDFSVVRTLAGYDTMKIDLKPVGYVISGVKITAYLTERRGST<br>
SVVVASKRLKLPESLQMTSAVPSESEPDEEMSFPSVFIPSPTQKRRRQ*<br>
</p>
<p>The sequences can be uploaded or pasted into the text box.  When uploading your sequences, be sure that your file is plain text, not a MS Word file.
<br><br>
Right now we have limited the file size to 500 KB which is 500 to 800 proteins.  500 proteins will take 7 to 8 hours to run so please be patient!
</p>

<h3>
Running the analysis
</h3>
<p>
Just click the SUBMIT JOB button.  Your sequences will be uploaded to our web server, and your analysis job will be added to our queue.  You will be redirected to the results page where you should see a message indicating that your job isn't finished yet.  You can bookmark this page and return to it later, to check on the status of your job.  If you entered an email address on the job submission page, then you will receive an email when the analysis is complete.
</p>
<h3>
Viewing the results
</h3>
<p>
The GO terms and InterPro terms assigned to your proteins can be found on the brief summary page of your analysis results.  On the detail page you can find all of the search results that PoGO uses to make GO term assignments to each protein.  At the bottom of the page are links for downloading text files containing the results.  The results will remain on our server for one week.
</p>
<?php
require("menu_end.php");
?>
