# Supplementary material for: PoGO: Prediction of Gene Ontology terms for fungal proteins
Source: BMC Bioinformatics. 2010 Apr 29;11:215. doi: 10.1186/1471-2105-11-215 (PMC2882390; doi:10.1186/1471-2105-11-215)
Supplement: Additional file 2 — Software source code and data files. [file 1471-2105-11-215-S2.GZ › PoGO-1.0.2/website/menu/menu_end.php]

<?php

echo"
<!-- /Main Body -->
<blockquote>
        </td>
        <td width=\"7\" background=\"".$http_path."/images/R_V.gif\">
            <p>&nbsp;</p>
        </td>
    </tr>
    <tr>
        <td height=\"101\" width=\"7\" background=\"".$http_path."/images/L_V.gif\">
        </td>
        <td height=\"101\"  background=\"".$http_path."/images/bottom_table_bg.gif\" align=left>
                <br><br>
                &nbsp;&nbsp;&nbsp;&nbsp;&nbsp;&nbsp;&nbsp;&nbsp;
                <font color=#666666>Copyright 2009 |
                        <a href=\"http://ciale.usal.es\" target=\"_blank\"><font color=#666666>University of Salamanca Centro Hispanoluso de Investigaciones Agrarias</font></a>  | <a href=\"http://www.cs.tamu.edu\" target=\"_blank\"><font color=#666666>Texas A&M University Department of Computer Science</font></a>
                </font>
        </td>
        <td height=\"101\" width=\"7\" background=\"".$http_path."/images/R_V.gif\">
        </td>
    </tr>
    <tr>
        <td height=\"6\" width=\"7\" background=\"".$http_path."/images/L_V.gif\">
        </td>
        <td height=\"6\"  background=\"".$http_path."/images/table_bottom_bar_bg.gif\">

        </td>
        <td height=\"6\" width=\"7\" background=\"".$http_path."/images/R_V.gif\">
        </td>
    </tr>
</table>
</body>

</html>
";
?>
