# Supplementary material for: PoGO: Prediction of Gene Ontology terms for fungal proteins
Source: BMC Bioinformatics. 2010 Apr 29;11:215. doi: 10.1186/1471-2105-11-215 (PMC2882390; doi:10.1186/1471-2105-11-215)
Supplement: Additional file 2 — Software source code and data files. [file 1471-2105-11-215-S2.GZ › PoGO-1.0.2/website/menu/menu_start.php]

<?php 
echo "
<html>

<head>
<title>PoGO</title>
<meta name=\"author\" content=\"Jaehee Jung, Gangman Yi, Michael Thon\">
<meta name=\"description\" content=\"A method for assigning GO terms to proteins using InterPro terms as features and learning independent SVM for each GO term.\">
<meta name=\"keywords\" content=\"Automatic Annotation of Protein Functional Class\">

        <style type='text/css'>
      BODY, table, tr, td, input, textarea, select {
      font-family: Tahoma, sans-serif;
      font-size: 9pt;
      }
      p.mono {font-family:monospace;
              padding-left:50px;
              }
      A:link {color:blue;text-decoration:none;}
      A:visited {color:blue;text-decoration:none;}
      A:active {color:blue;text-decoration:none;}
      A:hover {color:blue;text-decoration:none;background-color:rgb(204,204,204);}
      .select   { font-family:sans-serif; font-size:9pt; border:1 solid; border-width:1; border-color:#black; background-color:#E8F5FD;}
      .textarea { font-family:sans-serif; font-size:9pt; border:1 solid; border-color:black; background-color:white; }
      .input    { height:19px; border:1 solid; border-color:black; background-color:white; }
      .button   { height:19px; border:1 solid; border-color:gray; background-color:E8F5FD; border-width:1; color:black; }
      </style>

</head>


<body bgcolor=\"#A6A6A6\" text=\"black\" link=\"blue\" vlink=\"purple\" alink=\"red\" leftmargin=\"0\" marginwidth=\"0\" topmargin=\"0\" marginheight=\"0\">
<table align=\"center\" border=\"0\" cellpadding=\"0\" cellspacing=\"0\" width=\"1000\" height=\"100%\">
    <tr>
        <td height=\"6\" width=\"7\" background=\"".$http_path."/images/L_V.gif\">
        </td>
        <td height=\"6\"  background=\"".$http_path."/images/table_top_bar_bg.gif\">
        </td>
        <td height=\"6\" width=\"7\" background=\"".$http_path."/images/R_V.gif\"
        </td>
    </tr>
    <tr>
        <td width=\"7\" background=\"".$http_path."/images/L_V.gif\"
            <p>&nbsp;</p>
        </td>
        <td bgcolor=\"white\" valign=\"top\">
            <table border=\"0\" cellpadding=\"0\" cellspacing=\"0\" width=\"100%\" height=\"117\" bgcolor=\"white\" background=\"".$http_path."/images/Logo_bg.jpg\">
                <tr>
                    <td width=\"20\">
                        <p>&nbsp;</p>
                    </td>
                    <td>
                        <p><img src=\"".$http_path."/images/Logo.jpg\" width=\"354\" height=\"117\" border=\"0\"></p>
                    </td>
                </tr>
            </table>
            <table border=\"0\" cellpadding=\"0\" cellspacing=\"0\" width=\"94%\" height=\"39\" bgcolor=\"white\" background=\"".$http_path."/images/menu_bg.gif\" align=\"center\">
                <tr>
                    <td width=\"30\" align=\"left\">
                        <img src=\"".$http_path."/images/menu_left.gif\" width=\"23\" height=\"39\" border=\"0\">
                    </td>
                    <td valign=\"middle\">
                        <table border=\"0\" cellpadding=\"0\" cellspacing=\"0\" height=\"32\" >
                                <tr>
                                        <td>
                                                <a href=\"".$http_path."\">
                                                <img src=\"".$http_path."/images/menu_search.gif\"  height=\"13\" border=\"0\"></a> &nbsp;&nbsp;&nbsp;&nbsp;&nbsp;&nbsp;&nbsp;&nbsp;&nbsp;
                                        </td>
                                        <td>
                                                <a href=\"".$http_path."/menu/method.php\">
                                                <img src=\"".$http_path."/images/menu_method.gif\" height=\"13\" border=\"0\"></a> &nbsp;&nbsp;&nbsp;&nbsp;&nbsp;&nbsp;&nbsp;&nbsp;&nbsp;
                                        </td>
                                        <td>
                                                <a href=\"".$http_path."/menu/help.php\">
                                                <img src=\"".$http_path."/images/menu_help.gif\"  height=\"13\" border=\"0\"></a> &nbsp;&nbsp;&nbsp;&nbsp;&nbsp;&nbsp;&nbsp;&nbsp;&nbsp;
                                        </td>
                                        <td>
                                                <a href=\"".$http_path."/menu/faq.php\">
                                                <img src=\"".$http_path."/images/menu_faq.gif\"  height=\"13\" border=\"0\"></a> &nbsp;&nbsp;&nbsp;&nbsp;&nbsp;&nbsp;&nbsp;&nbsp;&nbsp;
                                        </td>
                                        <td>
                                                <a href=\"".$http_path."/menu/download.php\">
                                                <img src=\"".$http_path."/images/menu_download.gif\"  height=\"13\" border=\"0\"></a> &nbsp;&nbsp;&nbsp;&nbsp;&nbsp;&nbsp;&nbsp;&nbsp;&nbsp;
                                        </td>
                                        <td>
                                                <a href=\"".$http_path."/menu/contact.php\">
                                                <img src=\"".$http_path."/images/menu_contact.gif\" width=\"54\" height=\"13\" border=\"0\"></a> &nbsp;&nbsp;&nbsp;&nbsp;&nbsp;&nbsp;&nbsp;&nbsp;&nbsp;
                                        </td>
                                </tr>
                        </table>
                    </td>
                    <td width=\"30\" align=\"right\">
                        <img width=\"29\" height=\"39\" border=\"0\" src=\"".$http_path."/images/menu_right.gif\">
                    </td>
                </tr>
            </table>

<blockquote>
<!-- Main Body -->
";
?>
