# Supplementary material for: PoGO: Prediction of Gene Ontology terms for fungal proteins
Source: BMC Bioinformatics. 2010 Apr 29;11:215. doi: 10.1186/1471-2105-11-215 (PMC2882390; doi:10.1186/1471-2105-11-215)
Supplement: Additional file 2 — Software source code and data files. [file 1471-2105-11-215-S2.GZ › PoGO-1.0.2/website/menu/method.php]

<?php

require("../config_path.php");
require("menu_start.php");
?>

<p>PoGO assigns Gene Ontology terms to proteins using evidence dervied from sequence similarity, presence of protein functional domains, proteins structure, and protein biochemical properties.  PoGO was trained using previously annotated proteins from Fungi, and thus should only be used for fungal proteins.</p>

<p>
<img src="fig1.png" align="left"/>
Figure 1 is an overview of the structure of PoGO and how the system was trained and evaluated. For each protein, we run InterProScan, BLAST, HHPred, and wee compute biochemical properties using the pepstat and compseq programs from EMBOSS. For each data source we train a separate base-level classifier and then combine the outputs of the classifiers using a meta-classifier.  We use Support Vector Machine classifiers for the base-classifiers and Naive Bayes for the meta-classifier.  More information can be found in our forthcoming publication.
</p>


<?
require("menu_end.php");
?>
