# Supplementary material for: PoGO: Prediction of Gene Ontology terms for fungal proteins
Source: BMC Bioinformatics. 2010 Apr 29;11:215. doi: 10.1186/1471-2105-11-215 (PMC2882390; doi:10.1186/1471-2105-11-215)
Supplement: Additional file 2 — Software source code and data files. [file 1471-2105-11-215-S2.GZ › PoGO-1.0.2/Web_Applications/runiprscan/README.TXT]

This directory contains a development version of RunIprScan, a java command line utility for batch submission of protein sequences to the InterProScan web service at the European Bioinformatics Institute.  For the latest version, see: http://www.michaelrthon.com
