# Supplementary material for: PoGO: Prediction of Gene Ontology terms for fungal proteins
Source: BMC Bioinformatics. 2010 Apr 29;11:215. doi: 10.1186/1471-2105-11-215 (PMC2882390; doi:10.1186/1471-2105-11-215)
Supplement: Additional file 2 — Software source code and data files. [file 1471-2105-11-215-S2.GZ › PoGO-1.0.2/Web_Applications/meta_Web_Service/fungi/cpweb.pl]

#!/usr/bin/perl -w
#Author: Elena Kolomiets december 2005
#This script create table of frequencies of each dinucleotide per seq, along with class and kingdom data (per seq) in coma separated format
#input seq ina FASTA format.

#use :: perl class_prediction.pl infile.fasta blast.out class > file.out

#Output table Structure::
#seqID(0) Dinucl. data(1-16) GC cont(17) Kindom(18) class(p/f)(19)
use strict;
use Bio::SeqIO;
use File::Path;
use Bio::SearchIO;
use Bio::DB::GenPept;
my $gbh = new Bio::DB::GenPept;

opendir  DIR, $ARGV[0];
my @files = readdir(DIR);
my @seqs;

my $seqs = Bio::SeqIO->new(-file => $ARGV[0], -format => 'fasta');
my $seqCounter = 1;
while (my $seq = $seqs->next_seq()) {

    my $file = "/tmp/$seqCounter.fasta"; # create a temporary file containing
    #my $file = "$seqCounter.fasta"; # create a temporary file containing
                                         # only one sequence
    my $tempSeq = Bio::SeqIO->new(-file => ">$file", -format => "fasta");
    $tempSeq->write_seq($seq);

 
    my $print = "";


    my $pepstats = run_pepstats($file);
    next if not exists $pepstats->{charge}; # skip sequences with X 
                                            # or some other character not supported by pepstats
    $print .=  $pepstats->{charge} . ',';
	$print .=  $pepstats->{mw} . ',';
	$print .=  $pepstats->{iep} . ',';
	
    $print .=  $pepstats->{A} . ',' ;
    $print .=  $pepstats->{B} . ',' ;
    $print .=  $pepstats->{C} . ',' ;
    $print .=  $pepstats->{D} . ',' ;
    $print .=  $pepstats->{E} . ',' ;
    $print .=  $pepstats->{F} . ',' ;
    $print .=  $pepstats->{G} . ',' ;
    $print .=  $pepstats->{H} . ',' ;
    $print .=  $pepstats->{I} . ',' ;
    #$print .=  $pepstats->{J} . ',' ;
    $print .=  $pepstats->{K} . ',' ;
    $print .=  $pepstats->{L} . ',' ;
    $print .=  $pepstats->{M} . ',' ;
    $print .=  $pepstats->{N} . ',' ;
    $print .=  $pepstats->{P} . ',' ;
    $print .=  $pepstats->{Q} . ',' ;
    $print .=  $pepstats->{R} . ',' ;
    $print .=  $pepstats->{S} . ',' ;
    $print .=  $pepstats->{T} . ',' ;
    $print .=  $pepstats->{V} . ',' ;
    $print .=  $pepstats->{W} . ',' ;
    $print .=  $pepstats->{Y} . ',' ;

    $print .=  $pepstats->{tiny}  . ',';
    $print .=  $pepstats->{small}  . ',';
    $print .=  $pepstats->{aliphatic}  . ',';
    $print .=  $pepstats->{aromatic}  . ',';
    $print .=  $pepstats->{nonpolar}  . ',';
    $print .=  $pepstats->{polar}  . ',';
    $print .=  $pepstats->{charged}  . ',';
    $print .=  $pepstats->{basic}  . ',';
    $print .=  $pepstats->{acidic};
    $print .= ',' . $ARGV[1] if defined $ARGV[1];
    $print .= "\n";
    
    #open OUTFILE, ">$file.txt";
    print $print;
    #close OUTFILE;
    unlink( $file ); #delete the temporary sequence file
    $seqCounter ++;
}

sub run_pepstats {
    my ($file) = @_;
    my ($name, $charge);
    my $data = {};
    my @out = `/usr/local/emboss/bin/pepstats -sequence $file -auto -stdout  -die 0 -error 0 -fatal 0`;

    foreach (@out) {
        chomp;

        if (/PEPSTATS of (.+) from/) {
            $name = $1;
        }
        if (/Charge   = (\S+)/) {
            $charge = $1;
            $data->{charge} =$charge;
        }
        
        if (/Molecular weight = (\S+)\s+/) {
        	$data->{mw} = $1;
        }
		if (/Isoelectric Point = (\S+)/) {
			$data->{iep} = $1;
		}


        if (/A \= Ala\s+(\d+)\s+(\S+)/) {
            my $R = $2;
            $data->{A} = $R;
        }

        if (/B \= Asx\s+(\d+)\s+(\S+)/) {
            my $R = $2;
            $data->{B} = $R;
        }

        if (/C \= Cys\s+(\d+)\s+(\S+)/) {
            my $R = $2;
            $data->{C} = $R;
        }

        if (/D \= Asp\s+(\d+)\s+(\S+)/) {
            my $R = $2;
            $data->{D} = $R;
        }

        if (/E \= Glu\s+(\d+)\s+(\S+)/) {
            my $R = $2;
            $data->{E} = $R;
        }

        if (/F \= Phe\s+(\d+)\s+(\S+)/) {
            my $R = $2;
            $data->{F} = $R;
        }

        if (/G \= Gly\s+(\d+)\s+(\S+)/) {
            my $R = $2;
            $data->{G} = $R;
        }

        if (/H \= His\s+(\d+)\s+(\S+)/) {
            my $R = $2;
            $data->{H} = $R;
        }

        if (/I \= Ile\s+(\d+)\s+(\S+)/) {
            my $R = $2;
            $data->{I} = $R;
        }

        if (/K \= Lys\s+(\d+)\s+(\S+)/) {
            my $R = $2;
            $data->{K} = $R;
        }

        if (/L \= Leu\s+(\d+)\s+(\S+)/) {
            my $R = $2;
            $data->{L} = $R;
        }

        if (/M \= Met\s+(\d+)\s+(\S+)/) {
            my $R = $2;
            $data->{M} = $R;
        }

        if (/N \= Asn\s+(\d+)\s+(\S+)/) {
            my $R = $2;
            $data->{N} = $R;
        }

        if (/P \= Pro\s+(\d+)\s+(\S+)/) {
            my $R = $2;
            $data->{P} = $R;
        }

        if (/Q \= Gln\s+(\d+)\s+(\S+)/) {
            my $R = $2;
            $data->{Q} = $R;
        }

        if (/R \= Arg\s+(\d+)\s+(\S+)/) {
            my $R = $2;
            $data->{R} = $R;
        }

        if (/S \= Ser\s+(\d+)\s+(\S+)/) {
            my $R = $2;
            $data->{S} = $R;
        }

        if (/T \= Thr\s+(\d+)\s+(\S+)/) {
            my $R = $2;
            $data->{T} = $R;
        }

        if (/V \= Val\s+(\d+)\s+(\S+)/) {
            my $R = $2;
            $data->{V} = $R;
        }

        if (/W \= Trp\s+(\d+)\s+(\S+)/) {
            my $R = $2;
            $data->{W} = $R;
        }

        if (/Y \= Tyr\s+(\d+)\s+(\S+)/) {
            my $R = $2;
            $data->{Y} = $R;
        }


        if (/Tiny\s+\(.+\)\s+(\d+)\s+(\S+)/) {
            my $x = $2;
            $data->{tiny} = $x;
        }
        if (/Small\s+\(.+\)\s+(\d+)\s+(\S+)/) {
            my $x = $2;
            $data->{small} = $x;
        }
        if (/Aliphatic\s+\(.+\)\s+(\d+)\s+(\S+)/) {
            my $x = $2;
            $data->{aliphatic} = $x;
        }
        if (/Aromatic\s+\(.+\)\s+(\d+)\s+(\S+)/) {
            my $x = $2;
            $data->{aromatic} = $x;
        }
        if (/Non\-polar\s+\(.+\)\s+(\d+)\s+(\S+)/) {
            my $x = $2;
            $data->{nonpolar} = $x;
        }
        if (/Polar\s+\(.+\)\s+(\d+)\s+(\S+)/) {
            my $x = $2;
            $data->{polar} = $x;
        }
        if (/Charged\s+\(.+\)\s+(\d+)\s+(\S+)/) {
            my $x = $2;
            $data->{charged} = $x;
        }
        if (/Basic\s+\(.+\)\s+(\d+)\s+(\S+)/) {
            my $x = $2;
            $data->{basic} = $x;
        }
        if (/Acidic\s+\(.+\)\s+(\d+)\s+(\S+)/) {
            my $x = $2;
            $data->{acidic} = $x;
        }


    }
    return $data;


}


sub run_compseq {
    my ($file) = @_;

    my $command = "compseq -sequence $file -word 2 -calcfreq true -auto -stdout"; 
    my %data;
    #print "$command\n";
    my @out = `$command`;

    foreach my $line (@out) {
	if($line=~m/^(A|C|T|G)/)  {
	    my @temp = split(/\t/, $line);
	    $data{$temp[0]} = $temp[3];
	}
    }
    return \%data;
}

sub run_geecee {
    my ($file) = @_;
    my %data;
    #2. run geecee (EMBOSS) 
    my @out = `geecee -sequence $file -stdout -auto`;

    foreach my $line (@out) { 
	#print $line;
	chomp($line);
	if(substr($line,0,1) eq '#') {next}
 
	my @Temp = split(/\s+/,$line);
	$data{'geecee'} = $Temp[1];
    }

    return \%data;
}

sub run_blast {
    my ($file) = @_;
    my %data;
    my $hitId;

    my $fh;
    open $fh, " blastcl3 -i $file -d nr -p blastx -b 1 -v 1  |"; 
    my $blast = Bio::SearchIO->new(-format =>'blast', -fh => $fh);

    while (my $result = $blast->next_result()) {
	my $hit = $result->next_hit(); #fetch the first hit in the blast report
	if (not defined $hit) {
	    #this sequence has not hits
	    $data{'kingdom'} = 'nohit';
	    return \%data;
	}

	my $queryId = $result->query_name();
	#my $evalue = $hit->significance();
	# for now we will not worry about e value
	#if ($evalue < $cutoff) {
	my $hitId = $hit->name();;
	if ($hitId =~ /gi\|(.*?)\|.*/) {
	    $hitId = $1;
	}
        #print "$hitId\t";
	my $hitSeq = $gbh->get_Seq_by_gi($hitId);
	my @classlist = $hitSeq->species()->classification();

	my $kingdom = scalar $classlist[@classlist -2];
	#print "$queryId,$kingdom\n";
        $data{'kingdom'} = $kingdom;

	if ($kingdom eq 'Viridiplantae') {
	    $data{'kingdom'} = 'P';
	} elsif ($kingdom eq 'Fungi') {
	    $data{'kingdom'} = 'F';
	} else {
	    $data{'kingdom'} = 'O';
	}
	
	#return \%data;
    }
    return \%data;
}
