# Supplementary material for: PoGO: Prediction of Gene Ontology terms for fungal proteins
Source: BMC Bioinformatics. 2010 Apr 29;11:215. doi: 10.1186/1471-2105-11-215 (PMC2882390; doi:10.1186/1471-2105-11-215)
Supplement: Additional file 2 — Software source code and data files. [file 1471-2105-11-215-S2.GZ › PoGO-1.0.2/Web_Applications/meta_Web_Service/fungi/createset-1.py]

import string 
import sys

myfile = open(sys.argv[2]+'over10IPR.txt', 'r')
line_buf=[]

while 1:
	lineStr = myfile.readline()
	if not(lineStr):
		break
	tmp = lineStr.strip()
	line_buf.append(tmp) 
flatfile_name =  sys.argv[1]+"/input_protein.txt" 
flatfile = open(flatfile_name,'r')
outfile_name =  sys.argv[1]+"/input_bin.txt"
outfile_bin = open(outfile_name,'w')

while 1:
	flatstr = flatfile.readline()
	if not(flatstr):
		break
 	tmp = flatstr.strip()
	a = string.split(tmp,"\t")
	tmp_bin=[]
	for k in range(len(line_buf)-1):
		tmp_bin.append('0,')
	tmp_bin.append('0')
	for y in range(len(a)):	
		if a[y][:3]=="IPR":
			for k in range(len(line_buf)):
				if line_buf[k]==a[y]:
					tmp_bin.pop(k)
					tmp_bin.insert(k,'1,')#[k:k]='1'
	outfile_bin.writelines(tmp_bin)
	outfile_bin.write("\n")
	
	
	
