# Supplementary material for: PoGO: Prediction of Gene Ontology terms for fungal proteins
Source: BMC Bioinformatics. 2010 Apr 29;11:215. doi: 10.1186/1471-2105-11-215 (PMC2882390; doi:10.1186/1471-2105-11-215)
Supplement: Additional file 2 — Software source code and data files. [file 1471-2105-11-215-S2.GZ › PoGO-1.0.2/Web_Applications/meta_Web_Service/fungi/FindGoidx-5.py]

import string
import sys

GOidx = open(sys.argv[2]+'over10GO.txt', 'r')
GO_list=[]

while 1:
	lineStr=GOidx.readline()
	if not (lineStr):
		break
	GO_list.append(lineStr.strip())

#in_file_name = 'finalpre_go'
in_file_name = sys.argv[1]+"/predict.out"
in_file = open(in_file_name, 'r')
#out_file_name= sys.argv[1]+"/GO.txt" 
out_file_name= sys.argv[1]+"/GOfinal.output" 
out_file = open(out_file_name, 'w')

while 1:
       	lineStr = in_file.readline()
	if not(lineStr):
		break
       	tmp = lineStr.strip()
	allnum=string.split(tmp,'\t')
	for x in range(len(allnum)):
		covrt_idx=string.split(allnum[x],'e+')
		covrt_idx[1]=(int)(covrt_idx[1])
		covrt_idx[0]=((float)(covrt_idx[0]))*(pow(10,(covrt_idx[1])))
		str_idx = (str)(covrt_idx[0])
		goidx=string.split(str_idx,'.')
		goidx[0]=int(goidx[0])-1
		out_file.writelines(GO_list[goidx[0]])
		out_file.write('\n')
		
