# Supplementary material for: PoGO: Prediction of Gene Ontology terms for fungal proteins
Source: BMC Bioinformatics. 2010 Apr 29;11:215. doi: 10.1186/1471-2105-11-215 (PMC2882390; doi:10.1186/1471-2105-11-215)
Supplement: Additional file 2 — Software source code and data files. [file 1471-2105-11-215-S2.GZ › PoGO-1.0.2/Web_Applications/meta_Web_Service/fungi/GOmakebin.php]

<?php
	$blast_second_result=$argv[1]."/blast.out";
	
	$blasthit_fp = fopen($blast_second_result,"r");
		if (!$blasthit_fp){
		echo("Unable to open file $golist_fp \n");
		exit;
	}

	$GOfile_fp = fopen($argv[2]."common/GO_LIST.txt","r");
		if (!$GOfile_fp){
		echo("Unable to open file $GOfile_fp \n");
		exit;
	}
	$Proteinfile_fp = fopen($argv[2]."common/PROTEIN_LIST.txt","r");
		if (!$Proteinfile_fp){
		echo("Unable to open file $Proteinfile_fp \n");
		exit;
	}
	$ProGOIPRfile_fp = fopen($argv[2]."common/ProGoIPR.txt","r");
		if (!$ProGOIPRfile_fp){
		echo("Unable to open file $ProGOIPRfile_fp \n");
		exit;
	}
	$blast_go_bin=$blast_second_result."_bin.txt";
	if (!($IPRfeature_fp = fopen($blast_go_bin, 'w'))) echo("Unable to create file");

	$GOLIST_ID=1;
	while (!feof($GOfile_fp)) {
                $line = fgets($GOfile_fp, 1024);
                if( trim($line) !="" ){
                        $GO_LIST[trim($line)]=$GOLIST_ID;
                }
		$GOLIST_ID=$GOLIST_ID+1;
        }
	while (!feof($Proteinfile_fp)) {
                $line = fgets($Proteinfile_fp, 1024);
                if( trim($line) !="" ){
                        $Protein_LIST[trim($line)]=1;
                }
        }	$PID_1st = "";
	$BLASTGO_2nd = "";
	$EVAL_val = "";

	
	while (!feof($ProGOIPRfile_fp)) {
                $line = fgets($ProGOIPRfile_fp, 1024);
                if( trim($line) !="" ){
			$parseProGOIPR=split("\t",$line);
			for ($i=1;$i<count($parseProGOIPR);$i++){
				$parseProGOIPR[$i]=trim($parseProGOIPR[$i]);
				//echo $parseProGOIPR[0]."\t";;
				if (substr($parseProGOIPR[$i],0,3)=="GO:"){
					//$PID_1st.= $PID_count." ";
					$PRO_GO[trim($parseProGOIPR[0])][]=$GO_LIST[$parseProGOIPR[$i]];	
					//$BLASTGO_2nd.=$GO_LIST[$parseProGOIPR[$i]]." ";
					//$EVAL_val.= "1 ";
				}
			}
		}
		
        }
	$PID_count=0;
	$cur_count=1;
	$second_hit="";
	while (!feof($blasthit_fp)) {
                $line = fgets($blasthit_fp, 1024);

                if( trim($line) !="" ){
			if (substr($line,0,6) == "Query="){
				$tmp_pro= split(" ",$line);
				$QUERY = trim($tmp_pro[1]);
	//			$QUERY = trim(substr($line,7,9));
				$PID_count=$PID_count+1;
			}
			if (substr($line,0,43) == "Sequences producing significant alignments:"){
				$line = fgets($blasthit_fp, 1024);
				$line = fgets($blasthit_fp, 1024);
				$pro_name=split(" ",$line);
					
					if ($pro_name[0] ==$tmp_pro[1]){
						
						$line = fgets($blasthit_fp, 1024);
					}
	/*			if(substr($line,9,6) == "UPI000"){
					$SCORE = trim(substr($line,0,23));
				}
				else{
					$SCORE = trim(substr($line,0,16));
				}*/
				if($line=="\n")
					$SCORE ="miss";
				else{
					$tmp_pro=split(" ",$line);
					$SCORE=$tmp_pro[0];
				}		
				$DR_hit[]=$SCORE;
				$second_hit=$QUERY."\t".$SCORE;
				
			}
			if (ereg("\*\*\*\*\* No hits found \*\*\*\*\*\*",$line))
				$second_hit=$QUERY."\t"."miss";
			
			//if($cur_count==$PID_count && substr($line,0,1)==">"){			
			if($cur_count==$PID_count && $second_hit!=""){			
				$blastparse = split("\t",$second_hit);
				if (@$Protein_LIST[trim($blastparse[1])]==1){
					

					for ($i=0;$i<count($PRO_GO[trim($blastparse[1])]);$i++){
						$PID_1st.=  $PID_count." ";
						$BLASTGO_2nd.= $PRO_GO[trim($blastparse[1])][$i]." ";
						$EVAL_val.= "1 ";
					}			
				}
				$cur_count=$cur_count+1;
			}	
		}
		
	}
	
	

	$GO_count=count($GO_LIST);
	//$PID_count =$PID_count-2;
	fputs($IPRfeature_fp,"sparse([".substr($PID_1st,0,strlen($PID_1st)-1)."] , [".substr($BLASTGO_2nd,0,strlen($BLASTGO_2nd)-1)."] , [".$EVAL_val."] , ".$PID_count.",".$GO_count.")");
	fclose($IPRfeature_fp);
?>
