# Supplementary material for: PoGO: Prediction of Gene Ontology terms for fungal proteins
Source: BMC Bioinformatics. 2010 Apr 29;11:215. doi: 10.1186/1471-2105-11-215 (PMC2882390; doi:10.1186/1471-2105-11-215)
Supplement: Additional file 2 — Software source code and data files. [file 1471-2105-11-215-S2.GZ › PoGO-1.0.2/Web_Applications/meta_Web_Service/fungi/hhpredfoldbin.php]

<?php

	
	$file_fp = fopen($argv[2]."common/list.txt","r");
		if (!$file_fp){
		echo("Unable to open file $file_fp \n");
		exit;
	}
	
	$blast_second_result=$argv[1]."/HHpred.out";
	
	$blasthit_fp = fopen($blast_second_result,"r");
		if (!$blasthit_fp){
		echo("Unable to open file $golist_fp \n");
		exit;
	}
	while (!feof($file_fp)) {
		$line = fgets($file_fp, 1024);
		if( trim($line) !="" ){
			$fold_list[trim($line)]=0;
		}
	}
	$foldout=$blast_second_result."_bin.txt";
	if (!($pf_fp = fopen($foldout, 'w'))) echo("Unable to create file");
	$flag=false;
	$count=0;
	while (!feof($blasthit_fp)) {
		$line = fgets($blasthit_fp, 1024);
		if( trim($line) !="" ){		
			if (ereg("No Hit",$line) && $flag==false){
				$flag=true;
				$line = fgets($blasthit_fp, 1024);
			}
			if( $count==10)
				$flag=false;
			if ($flag==true){
				$count++;
				//fputs($pf_fp,$protein_name[$i-1]."\t");
				$p_list=trim(substr($line,4,8));
				
				$tmp=trim(substr($line,58,5));
				$fold_list[$p_list]=trim($tmp);
				
			}
		}		
	}
	foreach($fold_list as $key => $value){
		fputs($pf_fp,$value.",");
	}
	

?>
