# Supplementary material for: PoGO: Prediction of Gene Ontology terms for fungal proteins
Source: BMC Bioinformatics. 2010 Apr 29;11:215. doi: 10.1186/1471-2105-11-215 (PMC2882390; doi:10.1186/1471-2105-11-215)
Supplement: Additional file 2 — Software source code and data files. [file 1471-2105-11-215-S2.GZ › PoGO-1.0.2/Web_Applications/meta_Web_Service/fungi/parseeach.pl]

use strict;
use Bio::SeqIO;
use File::Path;
use Bio::SearchIO;
use Bio::DB::GenPept;
my $gbh = new Bio::DB::GenPept;

opendir  DIR, $ARGV[0];
my @files = readdir(DIR);
my @seqs;

my $seqs = Bio::SeqIO->new(-file => $ARGV[0], -format => 'fasta');
my $seqCounter = 1;
my $data = {};
while (my $seq = $seqs->next_seq()) {

    my $file = "/tmp/$seqCounter.fasta"; # create a temporary file containing
                                         # only one sequence
    my $tempSeq = Bio::SeqIO->new(-file => ">$file", -format => "fasta");
    $tempSeq->write_seq($seq);
	
	my $print = "";

    my $compseq=run_compseq($file);
	$print .=  $compseq->{AA} . ',' ;
	$print .=  $compseq->{AC} . ',' ;
	$print .=  $compseq->{AD} . ',' ;
	$print .=  $compseq->{AE} . ',' ;
	$print .=  $compseq->{AF} . ',' ;
	$print .=  $compseq->{AG} . ',' ;
	$print .=  $compseq->{AH} . ',' ;
	$print .=  $compseq->{AI} . ',' ;
	$print .=  $compseq->{AK} . ',' ;
	$print .=  $compseq->{AL} . ',' ;
	$print .=  $compseq->{AM} . ',' ;
	$print .=  $compseq->{AN} . ',' ;
	$print .=  $compseq->{AP} . ',' ;
	$print .=  $compseq->{AQ} . ',' ;
	$print .=  $compseq->{AR} . ',' ;
	$print .=  $compseq->{AS} . ',' ;
	$print .=  $compseq->{AT} . ',' ;
	$print .=  $compseq->{AU} . ',' ;
	$print .=  $compseq->{AV} . ',' ;
	$print .=  $compseq->{AW} . ',' ;
	$print .=  $compseq->{AY} . ',' ;
	$print .=  $compseq->{CA} . ',' ;
	$print .=  $compseq->{CC} . ',' ;
	$print .=  $compseq->{CD} . ',' ;
	$print .=  $compseq->{CE} . ',' ;
	$print .=  $compseq->{CF} . ',' ;
	$print .=  $compseq->{CG} . ',' ;
	$print .=  $compseq->{CH} . ',' ;
	$print .=  $compseq->{CI} . ',' ;
	$print .=  $compseq->{CK} . ',' ;
	$print .=  $compseq->{CL} . ',' ;
	$print .=  $compseq->{CM} . ',' ;
	$print .=  $compseq->{CN} . ',' ;
	$print .=  $compseq->{CP} . ',' ;
	$print .=  $compseq->{CQ} . ',' ;
	$print .=  $compseq->{CR} . ',' ;
	$print .=  $compseq->{CS} . ',' ;
	$print .=  $compseq->{CT} . ',' ;
	$print .=  $compseq->{CU} . ',' ;
	$print .=  $compseq->{CV} . ',' ;
	$print .=  $compseq->{CW} . ',' ;
	$print .=  $compseq->{CY} . ',' ;
	$print .=  $compseq->{DA} . ',' ;
	$print .=  $compseq->{DC} . ',' ;
	$print .=  $compseq->{DD} . ',' ;
	$print .=  $compseq->{DE} . ',' ;
	$print .=  $compseq->{DF} . ',' ;
	$print .=  $compseq->{DG} . ',' ;
	$print .=  $compseq->{DH} . ',' ;
	$print .=  $compseq->{DI} . ',' ;
	$print .=  $compseq->{DK} . ',' ;
	$print .=  $compseq->{DL} . ',' ;
	$print .=  $compseq->{DM} . ',' ;
	$print .=  $compseq->{DN} . ',' ;
	$print .=  $compseq->{DP} . ',' ;
	$print .=  $compseq->{DQ} . ',' ;
	$print .=  $compseq->{DR} . ',' ;
	$print .=  $compseq->{DS} . ',' ;
	$print .=  $compseq->{DT} . ',' ;
	$print .=  $compseq->{DU} . ',' ;
	$print .=  $compseq->{DV} . ',' ;
	$print .=  $compseq->{DW} . ',' ;
	$print .=  $compseq->{DY} . ',' ;
	$print .=  $compseq->{EA} . ',' ;
	$print .=  $compseq->{EC} . ',' ;
	$print .=  $compseq->{ED} . ',' ;
	$print .=  $compseq->{EE} . ',' ;
	$print .=  $compseq->{EF} . ',' ;
	$print .=  $compseq->{EG} . ',' ;
	$print .=  $compseq->{EH} . ',' ;
	$print .=  $compseq->{EI} . ',' ;
	$print .=  $compseq->{EK} . ',' ;
	$print .=  $compseq->{EL} . ',' ;
	$print .=  $compseq->{EM} . ',' ;
	$print .=  $compseq->{EN} . ',' ;
	$print .=  $compseq->{EP} . ',' ;
	$print .=  $compseq->{EQ} . ',' ;
	$print .=  $compseq->{ER} . ',' ;
	$print .=  $compseq->{ES} . ',' ;
	$print .=  $compseq->{ET} . ',' ;
	$print .=  $compseq->{EU} . ',' ;
	$print .=  $compseq->{EV} . ',' ;
	$print .=  $compseq->{EW} . ',' ;
	$print .=  $compseq->{EY} . ',' ;
	$print .=  $compseq->{FA} . ',' ;
	$print .=  $compseq->{FC} . ',' ;
	$print .=  $compseq->{FD} . ',' ;
	$print .=  $compseq->{FE} . ',' ;
	$print .=  $compseq->{FF} . ',' ;
	$print .=  $compseq->{FG} . ',' ;
	$print .=  $compseq->{FH} . ',' ;
	$print .=  $compseq->{FI} . ',' ;
	$print .=  $compseq->{FK} . ',' ;
	$print .=  $compseq->{FL} . ',' ;
	$print .=  $compseq->{FM} . ',' ;
	$print .=  $compseq->{FN} . ',' ;
	$print .=  $compseq->{FP} . ',' ;
	$print .=  $compseq->{FQ} . ',' ;
	$print .=  $compseq->{FR} . ',' ;
	$print .=  $compseq->{FS} . ',' ;
	$print .=  $compseq->{FT} . ',' ;
	$print .=  $compseq->{FU} . ',' ;
	$print .=  $compseq->{FV} . ',' ;
	$print .=  $compseq->{FW} . ',' ;
	$print .=  $compseq->{FY} . ',' ;
	$print .=  $compseq->{GA} . ',' ;
	$print .=  $compseq->{GC} . ',' ;
	$print .=  $compseq->{GD} . ',' ;
	$print .=  $compseq->{GE} . ',' ;
	$print .=  $compseq->{GF} . ',' ;
	$print .=  $compseq->{GG} . ',' ;
	$print .=  $compseq->{GH} . ',' ;
	$print .=  $compseq->{GI} . ',' ;
	$print .=  $compseq->{GK} . ',' ;
	$print .=  $compseq->{GL} . ',' ;
	$print .=  $compseq->{GM} . ',' ;
	$print .=  $compseq->{GN} . ',' ;
	$print .=  $compseq->{GP} . ',' ;
	$print .=  $compseq->{GQ} . ',' ;
	$print .=  $compseq->{GR} . ',' ;
	$print .=  $compseq->{GS} . ',' ;
	$print .=  $compseq->{GT} . ',' ;
	$print .=  $compseq->{GU} . ',' ;
	$print .=  $compseq->{GV} . ',' ;
	$print .=  $compseq->{GW} . ',' ;
	$print .=  $compseq->{GY} . ',' ;
	$print .=  $compseq->{HA} . ',' ;
	$print .=  $compseq->{HC} . ',' ;
	$print .=  $compseq->{HD} . ',' ;
	$print .=  $compseq->{HE} . ',' ;
	$print .=  $compseq->{HF} . ',' ;
	$print .=  $compseq->{HG} . ',' ;
	$print .=  $compseq->{HH} . ',' ;
	$print .=  $compseq->{HI} . ',' ;
	$print .=  $compseq->{HK} . ',' ;
	$print .=  $compseq->{HL} . ',' ;
	$print .=  $compseq->{HM} . ',' ;
	$print .=  $compseq->{HN} . ',' ;
	$print .=  $compseq->{HP} . ',' ;
	$print .=  $compseq->{HQ} . ',' ;
	$print .=  $compseq->{HR} . ',' ;
	$print .=  $compseq->{HS} . ',' ;
	$print .=  $compseq->{HT} . ',' ;
	$print .=  $compseq->{HU} . ',' ;
	$print .=  $compseq->{HV} . ',' ;
	$print .=  $compseq->{HW} . ',' ;
	$print .=  $compseq->{HY} . ',' ;
	$print .=  $compseq->{IA} . ',' ;
	$print .=  $compseq->{IC} . ',' ;
	$print .=  $compseq->{ID} . ',' ;
	$print .=  $compseq->{IE} . ',' ;
	$print .=  $compseq->{IF} . ',' ;
	$print .=  $compseq->{IG} . ',' ;
	$print .=  $compseq->{IH} . ',' ;
	$print .=  $compseq->{II} . ',' ;
	$print .=  $compseq->{IK} . ',' ;
	$print .=  $compseq->{IL} . ',' ;
	$print .=  $compseq->{IM} . ',' ;
	$print .=  $compseq->{IN} . ',' ;
	$print .=  $compseq->{IP} . ',' ;
	$print .=  $compseq->{IQ} . ',' ;
	$print .=  $compseq->{IR} . ',' ;
	$print .=  $compseq->{IS} . ',' ;
	$print .=  $compseq->{IT} . ',' ;
	$print .=  $compseq->{IU} . ',' ;
	$print .=  $compseq->{IV} . ',' ;
	$print .=  $compseq->{IW} . ',' ;
	$print .=  $compseq->{IY} . ',' ;
	$print .=  $compseq->{KA} . ',' ;
	$print .=  $compseq->{KC} . ',' ;
	$print .=  $compseq->{KD} . ',' ;
	$print .=  $compseq->{KE} . ',' ;
	$print .=  $compseq->{KF} . ',' ;
	$print .=  $compseq->{KG} . ',' ;
	$print .=  $compseq->{KH} . ',' ;
	$print .=  $compseq->{KI} . ',' ;
	$print .=  $compseq->{KK} . ',' ;
	$print .=  $compseq->{KL} . ',' ;
	$print .=  $compseq->{KM} . ',' ;
	$print .=  $compseq->{KN} . ',' ;
	$print .=  $compseq->{KP} . ',' ;
	$print .=  $compseq->{KQ} . ',' ;
	$print .=  $compseq->{KR} . ',' ;
	$print .=  $compseq->{KS} . ',' ;
	$print .=  $compseq->{KT} . ',' ;
	$print .=  $compseq->{KU} . ',' ;
	$print .=  $compseq->{KV} . ',' ;
	$print .=  $compseq->{KW} . ',' ;
	$print .=  $compseq->{KY} . ',' ;
	$print .=  $compseq->{LA} . ',' ;
	$print .=  $compseq->{LC} . ',' ;
	$print .=  $compseq->{LD} . ',' ;
	$print .=  $compseq->{LE} . ',' ;
	$print .=  $compseq->{LF} . ',' ;
	$print .=  $compseq->{LG} . ',' ;
	$print .=  $compseq->{LH} . ',' ;
	$print .=  $compseq->{LI} . ',' ;
	$print .=  $compseq->{LK} . ',' ;
	$print .=  $compseq->{LL} . ',' ;
	$print .=  $compseq->{LM} . ',' ;
	$print .=  $compseq->{LN} . ',' ;
	$print .=  $compseq->{LP} . ',' ;
	$print .=  $compseq->{LQ} . ',' ;
	$print .=  $compseq->{LR} . ',' ;
	$print .=  $compseq->{LS} . ',' ;
	$print .=  $compseq->{LT} . ',' ;
	$print .=  $compseq->{LU} . ',' ;
	$print .=  $compseq->{LV} . ',' ;
	$print .=  $compseq->{LW} . ',' ;
	$print .=  $compseq->{LY} . ',' ;
	$print .=  $compseq->{MA} . ',' ;
	$print .=  $compseq->{MC} . ',' ;
	$print .=  $compseq->{MD} . ',' ;
	$print .=  $compseq->{ME} . ',' ;
	$print .=  $compseq->{MF} . ',' ;
	$print .=  $compseq->{MG} . ',' ;
	$print .=  $compseq->{MH} . ',' ;
	$print .=  $compseq->{MI} . ',' ;
	$print .=  $compseq->{MK} . ',' ;
	$print .=  $compseq->{ML} . ',' ;
	$print .=  $compseq->{MM} . ',' ;
	$print .=  $compseq->{MN} . ',' ;
	$print .=  $compseq->{MP} . ',' ;
	$print .=  $compseq->{MQ} . ',' ;
	$print .=  $compseq->{MR} . ',' ;
	$print .=  $compseq->{MS} . ',' ;
	$print .=  $compseq->{MT} . ',' ;
	$print .=  $compseq->{MU} . ',' ;
	$print .=  $compseq->{MV} . ',' ;
	$print .=  $compseq->{MW} . ',' ;
	$print .=  $compseq->{MY} . ',' ;
	$print .=  $compseq->{NA} . ',' ;
	$print .=  $compseq->{NC} . ',' ;
	$print .=  $compseq->{ND} . ',' ;
	$print .=  $compseq->{NE} . ',' ;
	$print .=  $compseq->{NF} . ',' ;
	$print .=  $compseq->{NG} . ',' ;
	$print .=  $compseq->{NH} . ',' ;
	$print .=  $compseq->{NI} . ',' ;
	$print .=  $compseq->{NK} . ',' ;
	$print .=  $compseq->{NL} . ',' ;
	$print .=  $compseq->{NM} . ',' ;
	$print .=  $compseq->{NN} . ',' ;
	$print .=  $compseq->{NP} . ',' ;
	$print .=  $compseq->{NQ} . ',' ;
	$print .=  $compseq->{NR} . ',' ;
	$print .=  $compseq->{NS} . ',' ;
	$print .=  $compseq->{NT} . ',' ;
	$print .=  $compseq->{NU} . ',' ;
	$print .=  $compseq->{NV} . ',' ;
	$print .=  $compseq->{NW} . ',' ;
	$print .=  $compseq->{NY} . ',' ;
	$print .=  $compseq->{PA} . ',' ;
	$print .=  $compseq->{PC} . ',' ;
	$print .=  $compseq->{PD} . ',' ;
	$print .=  $compseq->{PE} . ',' ;
	$print .=  $compseq->{PF} . ',' ;
	$print .=  $compseq->{PG} . ',' ;
	$print .=  $compseq->{PH} . ',' ;
	$print .=  $compseq->{PI} . ',' ;
	$print .=  $compseq->{PK} . ',' ;
	$print .=  $compseq->{PL} . ',' ;
	$print .=  $compseq->{PM} . ',' ;
	$print .=  $compseq->{PN} . ',' ;
	$print .=  $compseq->{PP} . ',' ;
	$print .=  $compseq->{PQ} . ',' ;
	$print .=  $compseq->{PR} . ',' ;
	$print .=  $compseq->{PS} . ',' ;
	$print .=  $compseq->{PT} . ',' ;
	$print .=  $compseq->{PU} . ',' ;
	$print .=  $compseq->{PV} . ',' ;
	$print .=  $compseq->{PW} . ',' ;
	$print .=  $compseq->{PY} . ',' ;
	$print .=  $compseq->{QA} . ',' ;
	$print .=  $compseq->{QC} . ',' ;
	$print .=  $compseq->{QD} . ',' ;
	$print .=  $compseq->{QE} . ',' ;
	$print .=  $compseq->{QF} . ',' ;
	$print .=  $compseq->{QG} . ',' ;
	$print .=  $compseq->{QH} . ',' ;
	$print .=  $compseq->{QI} . ',' ;
	$print .=  $compseq->{QK} . ',' ;
	$print .=  $compseq->{QL} . ',' ;
	$print .=  $compseq->{QM} . ',' ;
	$print .=  $compseq->{QN} . ',' ;
	$print .=  $compseq->{QP} . ',' ;
	$print .=  $compseq->{QQ} . ',' ;
	$print .=  $compseq->{QR} . ',' ;
	$print .=  $compseq->{QS} . ',' ;
	$print .=  $compseq->{QT} . ',' ;
	$print .=  $compseq->{QU} . ',' ;
	$print .=  $compseq->{QV} . ',' ;
	$print .=  $compseq->{QW} . ',' ;
	$print .=  $compseq->{QY} . ',' ;
	$print .=  $compseq->{RA} . ',' ;
	$print .=  $compseq->{RC} . ',' ;
	$print .=  $compseq->{RD} . ',' ;
	$print .=  $compseq->{RE} . ',' ;
	$print .=  $compseq->{RF} . ',' ;
	$print .=  $compseq->{RG} . ',' ;
	$print .=  $compseq->{RH} . ',' ;
	$print .=  $compseq->{RI} . ',' ;
	$print .=  $compseq->{RK} . ',' ;
	$print .=  $compseq->{RL} . ',' ;
	$print .=  $compseq->{RM} . ',' ;
	$print .=  $compseq->{RN} . ',' ;
	$print .=  $compseq->{RP} . ',' ;
	$print .=  $compseq->{RQ} . ',' ;
	$print .=  $compseq->{RR} . ',' ;
	$print .=  $compseq->{RS} . ',' ;
	$print .=  $compseq->{RT} . ',' ;
	$print .=  $compseq->{RU} . ',' ;
	$print .=  $compseq->{RV} . ',' ;
	$print .=  $compseq->{RW} . ',' ;
	$print .=  $compseq->{RY} . ',' ;
	$print .=  $compseq->{SA} . ',' ;
	$print .=  $compseq->{SC} . ',' ;
	$print .=  $compseq->{SD} . ',' ;
	$print .=  $compseq->{SE} . ',' ;
	$print .=  $compseq->{SF} . ',' ;
	$print .=  $compseq->{SG} . ',' ;
	$print .=  $compseq->{SH} . ',' ;
	$print .=  $compseq->{SI} . ',' ;
	$print .=  $compseq->{SK} . ',' ;
	$print .=  $compseq->{SL} . ',' ;
	$print .=  $compseq->{SM} . ',' ;
	$print .=  $compseq->{SN} . ',' ;
	$print .=  $compseq->{SP} . ',' ;
	$print .=  $compseq->{SQ} . ',' ;
	$print .=  $compseq->{SR} . ',' ;
	$print .=  $compseq->{SS} . ',' ;
	$print .=  $compseq->{ST} . ',' ;
	$print .=  $compseq->{SU} . ',' ;
	$print .=  $compseq->{SV} . ',' ;
	$print .=  $compseq->{SW} . ',' ;
	$print .=  $compseq->{SY} . ',' ;
	$print .=  $compseq->{TA} . ',' ;
	$print .=  $compseq->{TC} . ',' ;
	$print .=  $compseq->{TD} . ',' ;
	$print .=  $compseq->{TE} . ',' ;
	$print .=  $compseq->{TF} . ',' ;
	$print .=  $compseq->{TG} . ',' ;
	$print .=  $compseq->{TH} . ',' ;
	$print .=  $compseq->{TI} . ',' ;
	$print .=  $compseq->{TK} . ',' ;
	$print .=  $compseq->{TL} . ',' ;
	$print .=  $compseq->{TM} . ',' ;
	$print .=  $compseq->{TN} . ',' ;
	$print .=  $compseq->{TP} . ',' ;
	$print .=  $compseq->{TQ} . ',' ;
	$print .=  $compseq->{TR} . ',' ;
	$print .=  $compseq->{TS} . ',' ;
	$print .=  $compseq->{TT} . ',' ;
	$print .=  $compseq->{TU} . ',' ;
	$print .=  $compseq->{TV} . ',' ;
	$print .=  $compseq->{TW} . ',' ;
	$print .=  $compseq->{TY} . ',' ;
	$print .=  $compseq->{UA} . ',' ;
	$print .=  $compseq->{UC} . ',' ;
	$print .=  $compseq->{UD} . ',' ;
	$print .=  $compseq->{UE} . ',' ;
	$print .=  $compseq->{UF} . ',' ;
	$print .=  $compseq->{UG} . ',' ;
	$print .=  $compseq->{UH} . ',' ;
	$print .=  $compseq->{UI} . ',' ;
	$print .=  $compseq->{UK} . ',' ;
	$print .=  $compseq->{UL} . ',' ;
	$print .=  $compseq->{UM} . ',' ;
	$print .=  $compseq->{UN} . ',' ;
	$print .=  $compseq->{UP} . ',' ;
	$print .=  $compseq->{UQ} . ',' ;
	$print .=  $compseq->{UR} . ',' ;
	$print .=  $compseq->{US} . ',' ;
	$print .=  $compseq->{UT} . ',' ;
	$print .=  $compseq->{UU} . ',' ;
	$print .=  $compseq->{UV} . ',' ;
	$print .=  $compseq->{UW} . ',' ;
	$print .=  $compseq->{UY} . ',' ;
	$print .=  $compseq->{VA} . ',' ;
	$print .=  $compseq->{VC} . ',' ;
	$print .=  $compseq->{VD} . ',' ;
	$print .=  $compseq->{VE} . ',' ;
	$print .=  $compseq->{VF} . ',' ;
	$print .=  $compseq->{VG} . ',' ;
	$print .=  $compseq->{VH} . ',' ;
	$print .=  $compseq->{VI} . ',' ;
	$print .=  $compseq->{VK} . ',' ;
	$print .=  $compseq->{VL} . ',' ;
	$print .=  $compseq->{VM} . ',' ;
	$print .=  $compseq->{VN} . ',' ;
	$print .=  $compseq->{VP} . ',' ;
	$print .=  $compseq->{VQ} . ',' ;
	$print .=  $compseq->{VR} . ',' ;
	$print .=  $compseq->{VS} . ',' ;
	$print .=  $compseq->{VT} . ',' ;
	$print .=  $compseq->{VU} . ',' ;
	$print .=  $compseq->{VV} . ',' ;
	$print .=  $compseq->{VW} . ',' ;
	$print .=  $compseq->{VY} . ',' ;
	$print .=  $compseq->{WA} . ',' ;
	$print .=  $compseq->{WC} . ',' ;
	$print .=  $compseq->{WD} . ',' ;
	$print .=  $compseq->{WE} . ',' ;
	$print .=  $compseq->{WF} . ',' ;
	$print .=  $compseq->{WG} . ',' ;
	$print .=  $compseq->{WH} . ',' ;
	$print .=  $compseq->{WI} . ',' ;
	$print .=  $compseq->{WK} . ',' ;
	$print .=  $compseq->{WL} . ',' ;
	$print .=  $compseq->{WM} . ',' ;
	$print .=  $compseq->{WN} . ',' ;
	$print .=  $compseq->{WP} . ',' ;
	$print .=  $compseq->{WQ} . ',' ;
	$print .=  $compseq->{WR} . ',' ;
	$print .=  $compseq->{WS} . ',' ;
	$print .=  $compseq->{WT} . ',' ;
	$print .=  $compseq->{WU} . ',' ;
	$print .=  $compseq->{WV} . ',' ;
	$print .=  $compseq->{WW} . ',' ;
	$print .=  $compseq->{WY} . ',' ;
	$print .=  $compseq->{YA} . ',' ;
	$print .=  $compseq->{YC} . ',' ;
	$print .=  $compseq->{YD} . ',' ;
	$print .=  $compseq->{YE} . ',' ;
	$print .=  $compseq->{YF} . ',' ;
	$print .=  $compseq->{YG} . ',' ;
	$print .=  $compseq->{YH} . ',' ;
	$print .=  $compseq->{YI} . ',' ;
	$print .=  $compseq->{YK} . ',' ;
	$print .=  $compseq->{YL} . ',' ;
	$print .=  $compseq->{YM} . ',' ;
	$print .=  $compseq->{YN} . ',' ;
	$print .=  $compseq->{YP} . ',' ;
	$print .=  $compseq->{YQ} . ',' ;
	$print .=  $compseq->{YR} . ',' ;
	$print .=  $compseq->{YS} . ',' ;
	$print .=  $compseq->{YT} . ',' ;
	$print .=  $compseq->{YU} . ',' ;
	$print .=  $compseq->{YV} . ',' ;
	$print .=  $compseq->{YW} . ',' ;
	$print .=  $compseq->{YY} ;
	 $print .= "\n";
	print $print;
	$seqCounter ++;*/
	#unlink( $file );
}	

sub run_compseq{
	my ($file) = @_;
	
    my $command = "/usr/local/emboss/bin/compseq -sequence $file -word 2 -calcfreq true -auto -stdout";
    my @out = `$command`;
    foreach  (@out) {
    chomp;
	if (/AA\s+(\d+)\s+(\S+)\s+(\S+)\s+(\S+)/) {
		my $R = $4;
		$data->{AA} = $R;
		}
	if (/AC\s+(\d+)\s+(\S+)\s+(\S+)\s+(\S+)/) {
		my $R = $4;
		$data->{AC} = $R;
		}
	if (/AD\s+(\d+)\s+(\S+)\s+(\S+)\s+(\S+)/) {
		my $R = $4;
		$data->{AD} = $R;
		}
	if (/AE\s+(\d+)\s+(\S+)\s+(\S+)\s+(\S+)/) {
		my $R = $4;
		$data->{AE} = $R;
		}
	if (/AF\s+(\d+)\s+(\S+)\s+(\S+)\s+(\S+)/) {
		my $R = $4;
		$data->{AF} = $R;
		}
	if (/AG\s+(\d+)\s+(\S+)\s+(\S+)\s+(\S+)/) {
		my $R = $4;
		$data->{AG} = $R;
		}
	if (/AH\s+(\d+)\s+(\S+)\s+(\S+)\s+(\S+)/) {
		my $R = $4;
		$data->{AH} = $R;
		}
	if (/AI\s+(\d+)\s+(\S+)\s+(\S+)\s+(\S+)/) {
		my $R = $4;
		$data->{AI} = $R;
		}
	if (/AK\s+(\d+)\s+(\S+)\s+(\S+)\s+(\S+)/) {
		my $R = $4;
		$data->{AK} = $R;
		}
	if (/AL\s+(\d+)\s+(\S+)\s+(\S+)\s+(\S+)/) {
		my $R = $4;
		$data->{AL} = $R;
		}
	if (/AM\s+(\d+)\s+(\S+)\s+(\S+)\s+(\S+)/) {
		my $R = $4;
		$data->{AM} = $R;
		}
	if (/AN\s+(\d+)\s+(\S+)\s+(\S+)\s+(\S+)/) {
		my $R = $4;
		$data->{AN} = $R;
		}
	if (/AP\s+(\d+)\s+(\S+)\s+(\S+)\s+(\S+)/) {
		my $R = $4;
		$data->{AP} = $R;
		}
	if (/AQ\s+(\d+)\s+(\S+)\s+(\S+)\s+(\S+)/) {
		my $R = $4;
		$data->{AQ} = $R;
		}
	if (/AR\s+(\d+)\s+(\S+)\s+(\S+)\s+(\S+)/) {
		my $R = $4;
		$data->{AR} = $R;
		}
	if (/AS\s+(\d+)\s+(\S+)\s+(\S+)\s+(\S+)/) {
		my $R = $4;
		$data->{AS} = $R;
		}
	if (/AT\s+(\d+)\s+(\S+)\s+(\S+)\s+(\S+)/) {
		my $R = $4;
		$data->{AT} = $R;
		}
	if (/AU\s+(\d+)\s+(\S+)\s+(\S+)\s+(\S+)/) {
		my $R = $4;
		$data->{AU} = $R;
		}
	if (/AV\s+(\d+)\s+(\S+)\s+(\S+)\s+(\S+)/) {
		my $R = $4;
		$data->{AV} = $R;
		}
	if (/AW\s+(\d+)\s+(\S+)\s+(\S+)\s+(\S+)/) {
		my $R = $4;
		$data->{AW} = $R;
		}
	if (/AY\s+(\d+)\s+(\S+)\s+(\S+)\s+(\S+)/) {
		my $R = $4;
		$data->{AY} = $R;
		}
	if (/CA\s+(\d+)\s+(\S+)\s+(\S+)\s+(\S+)/) {
		my $R = $4;
		$data->{CA} = $R;
		}
	if (/CC\s+(\d+)\s+(\S+)\s+(\S+)\s+(\S+)/) {
		my $R = $4;
		$data->{CC} = $R;
		}
	if (/CD\s+(\d+)\s+(\S+)\s+(\S+)\s+(\S+)/) {
		my $R = $4;
		$data->{CD} = $R;
		}
	if (/CE\s+(\d+)\s+(\S+)\s+(\S+)\s+(\S+)/) {
		my $R = $4;
		$data->{CE} = $R;
		}
	if (/CF\s+(\d+)\s+(\S+)\s+(\S+)\s+(\S+)/) {
		my $R = $4;
		$data->{CF} = $R;
		}
	if (/CG\s+(\d+)\s+(\S+)\s+(\S+)\s+(\S+)/) {
		my $R = $4;
		$data->{CG} = $R;
		}
	if (/CH\s+(\d+)\s+(\S+)\s+(\S+)\s+(\S+)/) {
		my $R = $4;
		$data->{CH} = $R;
		}
	if (/CI\s+(\d+)\s+(\S+)\s+(\S+)\s+(\S+)/) {
		my $R = $4;
		$data->{CI} = $R;
		}
	if (/CK\s+(\d+)\s+(\S+)\s+(\S+)\s+(\S+)/) {
		my $R = $4;
		$data->{CK} = $R;
		}
	if (/CL\s+(\d+)\s+(\S+)\s+(\S+)\s+(\S+)/) {
		my $R = $4;
		$data->{CL} = $R;
		}
	if (/CM\s+(\d+)\s+(\S+)\s+(\S+)\s+(\S+)/) {
		my $R = $4;
		$data->{CM} = $R;
		}
	if (/CN\s+(\d+)\s+(\S+)\s+(\S+)\s+(\S+)/) {
		my $R = $4;
		$data->{CN} = $R;
		}
	if (/CP\s+(\d+)\s+(\S+)\s+(\S+)\s+(\S+)/) {
		my $R = $4;
		$data->{CP} = $R;
		}
	if (/CQ\s+(\d+)\s+(\S+)\s+(\S+)\s+(\S+)/) {
		my $R = $4;
		$data->{CQ} = $R;
		}
	if (/CR\s+(\d+)\s+(\S+)\s+(\S+)\s+(\S+)/) {
		my $R = $4;
		$data->{CR} = $R;
		}
	if (/CS\s+(\d+)\s+(\S+)\s+(\S+)\s+(\S+)/) {
		my $R = $4;
		$data->{CS} = $R;
		}
	if (/CT\s+(\d+)\s+(\S+)\s+(\S+)\s+(\S+)/) {
		my $R = $4;
		$data->{CT} = $R;
		}
	if (/CU\s+(\d+)\s+(\S+)\s+(\S+)\s+(\S+)/) {
		my $R = $4;
		$data->{CU} = $R;
		}
	if (/CV\s+(\d+)\s+(\S+)\s+(\S+)\s+(\S+)/) {
		my $R = $4;
		$data->{CV} = $R;
		}
	if (/CW\s+(\d+)\s+(\S+)\s+(\S+)\s+(\S+)/) {
		my $R = $4;
		$data->{CW} = $R;
		}
	if (/CY\s+(\d+)\s+(\S+)\s+(\S+)\s+(\S+)/) {
		my $R = $4;
		$data->{CY} = $R;
		}
	if (/DA\s+(\d+)\s+(\S+)\s+(\S+)\s+(\S+)/) {
		my $R = $4;
		$data->{DA} = $R;
		}
	if (/DC\s+(\d+)\s+(\S+)\s+(\S+)\s+(\S+)/) {
		my $R = $4;
		$data->{DC} = $R;
		}
	if (/DD\s+(\d+)\s+(\S+)\s+(\S+)\s+(\S+)/) {
		my $R = $4;
		$data->{DD} = $R;
		}
	if (/DE\s+(\d+)\s+(\S+)\s+(\S+)\s+(\S+)/) {
		my $R = $4;
		$data->{DE} = $R;
		}
	if (/DF\s+(\d+)\s+(\S+)\s+(\S+)\s+(\S+)/) {
		my $R = $4;
		$data->{DF} = $R;
		}
	if (/DG\s+(\d+)\s+(\S+)\s+(\S+)\s+(\S+)/) {
		my $R = $4;
		$data->{DG} = $R;
		}
	if (/DH\s+(\d+)\s+(\S+)\s+(\S+)\s+(\S+)/) {
		my $R = $4;
		$data->{DH} = $R;
		}
	if (/DI\s+(\d+)\s+(\S+)\s+(\S+)\s+(\S+)/) {
		my $R = $4;
		$data->{DI} = $R;
		}
	if (/DK\s+(\d+)\s+(\S+)\s+(\S+)\s+(\S+)/) {
		my $R = $4;
		$data->{DK} = $R;
		}
	if (/DL\s+(\d+)\s+(\S+)\s+(\S+)\s+(\S+)/) {
		my $R = $4;
		$data->{DL} = $R;
		}
	if (/DM\s+(\d+)\s+(\S+)\s+(\S+)\s+(\S+)/) {
		my $R = $4;
		$data->{DM} = $R;
		}
	if (/DN\s+(\d+)\s+(\S+)\s+(\S+)\s+(\S+)/) {
		my $R = $4;
		$data->{DN} = $R;
		}
	if (/DP\s+(\d+)\s+(\S+)\s+(\S+)\s+(\S+)/) {
		my $R = $4;
		$data->{DP} = $R;
		}
	if (/DQ\s+(\d+)\s+(\S+)\s+(\S+)\s+(\S+)/) {
		my $R = $4;
		$data->{DQ} = $R;
		}
	if (/DR\s+(\d+)\s+(\S+)\s+(\S+)\s+(\S+)/) {
		my $R = $4;
		$data->{DR} = $R;
		}
	if (/DS\s+(\d+)\s+(\S+)\s+(\S+)\s+(\S+)/) {
		my $R = $4;
		$data->{DS} = $R;
		}
	if (/DT\s+(\d+)\s+(\S+)\s+(\S+)\s+(\S+)/) {
		my $R = $4;
		$data->{DT} = $R;
		}
	if (/DU\s+(\d+)\s+(\S+)\s+(\S+)\s+(\S+)/) {
		my $R = $4;
		$data->{DU} = $R;
		}
	if (/DV\s+(\d+)\s+(\S+)\s+(\S+)\s+(\S+)/) {
		my $R = $4;
		$data->{DV} = $R;
		}
	if (/DW\s+(\d+)\s+(\S+)\s+(\S+)\s+(\S+)/) {
		my $R = $4;
		$data->{DW} = $R;
		}
	if (/DY\s+(\d+)\s+(\S+)\s+(\S+)\s+(\S+)/) {
		my $R = $4;
		$data->{DY} = $R;
		}
	if (/EA\s+(\d+)\s+(\S+)\s+(\S+)\s+(\S+)/) {
		my $R = $4;
		$data->{EA} = $R;
		}
	if (/EC\s+(\d+)\s+(\S+)\s+(\S+)\s+(\S+)/) {
		my $R = $4;
		$data->{EC} = $R;
		}
	if (/ED\s+(\d+)\s+(\S+)\s+(\S+)\s+(\S+)/) {
		my $R = $4;
		$data->{ED} = $R;
		}
	if (/EE\s+(\d+)\s+(\S+)\s+(\S+)\s+(\S+)/) {
		my $R = $4;
		$data->{EE} = $R;
		}
	if (/EF\s+(\d+)\s+(\S+)\s+(\S+)\s+(\S+)/) {
		my $R = $4;
		$data->{EF} = $R;
		}
	if (/EG\s+(\d+)\s+(\S+)\s+(\S+)\s+(\S+)/) {
		my $R = $4;
		$data->{EG} = $R;
		}
	if (/EH\s+(\d+)\s+(\S+)\s+(\S+)\s+(\S+)/) {
		my $R = $4;
		$data->{EH} = $R;
		}
	if (/EI\s+(\d+)\s+(\S+)\s+(\S+)\s+(\S+)/) {
		my $R = $4;
		$data->{EI} = $R;
		}
	if (/EK\s+(\d+)\s+(\S+)\s+(\S+)\s+(\S+)/) {
		my $R = $4;
		$data->{EK} = $R;
		}
	if (/EL\s+(\d+)\s+(\S+)\s+(\S+)\s+(\S+)/) {
		my $R = $4;
		$data->{EL} = $R;
		}
	if (/EM\s+(\d+)\s+(\S+)\s+(\S+)\s+(\S+)/) {
		my $R = $4;
		$data->{EM} = $R;
		}
	if (/EN\s+(\d+)\s+(\S+)\s+(\S+)\s+(\S+)/) {
		my $R = $4;
		$data->{EN} = $R;
		}
	if (/EP\s+(\d+)\s+(\S+)\s+(\S+)\s+(\S+)/) {
		my $R = $4;
		$data->{EP} = $R;
		}
	if (/EQ\s+(\d+)\s+(\S+)\s+(\S+)\s+(\S+)/) {
		my $R = $4;
		$data->{EQ} = $R;
		}
	if (/ER\s+(\d+)\s+(\S+)\s+(\S+)\s+(\S+)/) {
		my $R = $4;
		$data->{ER} = $R;
		}
	if (/ES\s+(\d+)\s+(\S+)\s+(\S+)\s+(\S+)/) {
		my $R = $4;
		$data->{ES} = $R;
		}
	if (/ET\s+(\d+)\s+(\S+)\s+(\S+)\s+(\S+)/) {
		my $R = $4;
		$data->{ET} = $R;
		}
	if (/EU\s+(\d+)\s+(\S+)\s+(\S+)\s+(\S+)/) {
		my $R = $4;
		$data->{EU} = $R;
		}
	if (/EV\s+(\d+)\s+(\S+)\s+(\S+)\s+(\S+)/) {
		my $R = $4;
		$data->{EV} = $R;
		}
	if (/EW\s+(\d+)\s+(\S+)\s+(\S+)\s+(\S+)/) {
		my $R = $4;
		$data->{EW} = $R;
		}
	if (/EY\s+(\d+)\s+(\S+)\s+(\S+)\s+(\S+)/) {
		my $R = $4;
		$data->{EY} = $R;
		}
	if (/FA\s+(\d+)\s+(\S+)\s+(\S+)\s+(\S+)/) {
		my $R = $4;
		$data->{FA} = $R;
		}
	if (/FC\s+(\d+)\s+(\S+)\s+(\S+)\s+(\S+)/) {
		my $R = $4;
		$data->{FC} = $R;
		}
	if (/FD\s+(\d+)\s+(\S+)\s+(\S+)\s+(\S+)/) {
		my $R = $4;
		$data->{FD} = $R;
		}
	if (/FE\s+(\d+)\s+(\S+)\s+(\S+)\s+(\S+)/) {
		my $R = $4;
		$data->{FE} = $R;
		}
	if (/FF\s+(\d+)\s+(\S+)\s+(\S+)\s+(\S+)/) {
		my $R = $4;
		$data->{FF} = $R;
		}
	if (/FG\s+(\d+)\s+(\S+)\s+(\S+)\s+(\S+)/) {
		my $R = $4;
		$data->{FG} = $R;
		}
	if (/FH\s+(\d+)\s+(\S+)\s+(\S+)\s+(\S+)/) {
		my $R = $4;
		$data->{FH} = $R;
		}
	if (/FI\s+(\d+)\s+(\S+)\s+(\S+)\s+(\S+)/) {
		my $R = $4;
		$data->{FI} = $R;
		}
	if (/FK\s+(\d+)\s+(\S+)\s+(\S+)\s+(\S+)/) {
		my $R = $4;
		$data->{FK} = $R;
		}
	if (/FL\s+(\d+)\s+(\S+)\s+(\S+)\s+(\S+)/) {
		my $R = $4;
		$data->{FL} = $R;
		}
	if (/FM\s+(\d+)\s+(\S+)\s+(\S+)\s+(\S+)/) {
		my $R = $4;
		$data->{FM} = $R;
		}
	if (/FN\s+(\d+)\s+(\S+)\s+(\S+)\s+(\S+)/) {
		my $R = $4;
		$data->{FN} = $R;
		}
	if (/FP\s+(\d+)\s+(\S+)\s+(\S+)\s+(\S+)/) {
		my $R = $4;
		$data->{FP} = $R;
		}
	if (/FQ\s+(\d+)\s+(\S+)\s+(\S+)\s+(\S+)/) {
		my $R = $4;
		$data->{FQ} = $R;
		}
	if (/FR\s+(\d+)\s+(\S+)\s+(\S+)\s+(\S+)/) {
		my $R = $4;
		$data->{FR} = $R;
		}
	if (/FS\s+(\d+)\s+(\S+)\s+(\S+)\s+(\S+)/) {
		my $R = $4;
		$data->{FS} = $R;
		}
	if (/FT\s+(\d+)\s+(\S+)\s+(\S+)\s+(\S+)/) {
		my $R = $4;
		$data->{FT} = $R;
		}
	if (/FU\s+(\d+)\s+(\S+)\s+(\S+)\s+(\S+)/) {
		my $R = $4;
		$data->{FU} = $R;
		}
	if (/FV\s+(\d+)\s+(\S+)\s+(\S+)\s+(\S+)/) {
		my $R = $4;
		$data->{FV} = $R;
		}
	if (/FW\s+(\d+)\s+(\S+)\s+(\S+)\s+(\S+)/) {
		my $R = $4;
		$data->{FW} = $R;
		}
	if (/FY\s+(\d+)\s+(\S+)\s+(\S+)\s+(\S+)/) {
		my $R = $4;
		$data->{FY} = $R;
		}
	if (/GA\s+(\d+)\s+(\S+)\s+(\S+)\s+(\S+)/) {
		my $R = $4;
		$data->{GA} = $R;
		}
	if (/GC\s+(\d+)\s+(\S+)\s+(\S+)\s+(\S+)/) {
		my $R = $4;
		$data->{GC} = $R;
		}
	if (/GD\s+(\d+)\s+(\S+)\s+(\S+)\s+(\S+)/) {
		my $R = $4;
		$data->{GD} = $R;
		}
	if (/GE\s+(\d+)\s+(\S+)\s+(\S+)\s+(\S+)/) {
		my $R = $4;
		$data->{GE} = $R;
		}
	if (/GF\s+(\d+)\s+(\S+)\s+(\S+)\s+(\S+)/) {
		my $R = $4;
		$data->{GF} = $R;
		}
	if (/GG\s+(\d+)\s+(\S+)\s+(\S+)\s+(\S+)/) {
		my $R = $4;
		$data->{GG} = $R;
		}
	if (/GH\s+(\d+)\s+(\S+)\s+(\S+)\s+(\S+)/) {
		my $R = $4;
		$data->{GH} = $R;
		}
	if (/GI\s+(\d+)\s+(\S+)\s+(\S+)\s+(\S+)/) {
		my $R = $4;
		$data->{GI} = $R;
		}
	if (/GK\s+(\d+)\s+(\S+)\s+(\S+)\s+(\S+)/) {
		my $R = $4;
		$data->{GK} = $R;
		}
	if (/GL\s+(\d+)\s+(\S+)\s+(\S+)\s+(\S+)/) {
		my $R = $4;
		$data->{GL} = $R;
		}
	if (/GM\s+(\d+)\s+(\S+)\s+(\S+)\s+(\S+)/) {
		my $R = $4;
		$data->{GM} = $R;
		}
	if (/GN\s+(\d+)\s+(\S+)\s+(\S+)\s+(\S+)/) {
		my $R = $4;
		$data->{GN} = $R;
		}
	if (/GP\s+(\d+)\s+(\S+)\s+(\S+)\s+(\S+)/) {
		my $R = $4;
		$data->{GP} = $R;
		}
	if (/GQ\s+(\d+)\s+(\S+)\s+(\S+)\s+(\S+)/) {
		my $R = $4;
		$data->{GQ} = $R;
		}
	if (/GR\s+(\d+)\s+(\S+)\s+(\S+)\s+(\S+)/) {
		my $R = $4;
		$data->{GR} = $R;
		}
	if (/GS\s+(\d+)\s+(\S+)\s+(\S+)\s+(\S+)/) {
		my $R = $4;
		$data->{GS} = $R;
		}
	if (/GT\s+(\d+)\s+(\S+)\s+(\S+)\s+(\S+)/) {
		my $R = $4;
		$data->{GT} = $R;
		}
	if (/GU\s+(\d+)\s+(\S+)\s+(\S+)\s+(\S+)/) {
		my $R = $4;
		$data->{GU} = $R;
		}
	if (/GV\s+(\d+)\s+(\S+)\s+(\S+)\s+(\S+)/) {
		my $R = $4;
		$data->{GV} = $R;
		}
	if (/GW\s+(\d+)\s+(\S+)\s+(\S+)\s+(\S+)/) {
		my $R = $4;
		$data->{GW} = $R;
		}
	if (/GY\s+(\d+)\s+(\S+)\s+(\S+)\s+(\S+)/) {
		my $R = $4;
		$data->{GY} = $R;
		}
	if (/HA\s+(\d+)\s+(\S+)\s+(\S+)\s+(\S+)/) {
		my $R = $4;
		$data->{HA} = $R;
		}
	if (/HC\s+(\d+)\s+(\S+)\s+(\S+)\s+(\S+)/) {
		my $R = $4;
		$data->{HC} = $R;
		}
	if (/HD\s+(\d+)\s+(\S+)\s+(\S+)\s+(\S+)/) {
		my $R = $4;
		$data->{HD} = $R;
		}
	if (/HE\s+(\d+)\s+(\S+)\s+(\S+)\s+(\S+)/) {
		my $R = $4;
		$data->{HE} = $R;
		}
	if (/HF\s+(\d+)\s+(\S+)\s+(\S+)\s+(\S+)/) {
		my $R = $4;
		$data->{HF} = $R;
		}
	if (/HG\s+(\d+)\s+(\S+)\s+(\S+)\s+(\S+)/) {
		my $R = $4;
		$data->{HG} = $R;
		}
	if (/HH\s+(\d+)\s+(\S+)\s+(\S+)\s+(\S+)/) {
		my $R = $4;
		$data->{HH} = $R;
		}
	if (/HI\s+(\d+)\s+(\S+)\s+(\S+)\s+(\S+)/) {
		my $R = $4;
		$data->{HI} = $R;
		}
	if (/HK\s+(\d+)\s+(\S+)\s+(\S+)\s+(\S+)/) {
		my $R = $4;
		$data->{HK} = $R;
		}
	if (/HL\s+(\d+)\s+(\S+)\s+(\S+)\s+(\S+)/) {
		my $R = $4;
		$data->{HL} = $R;
		}
	if (/HM\s+(\d+)\s+(\S+)\s+(\S+)\s+(\S+)/) {
		my $R = $4;
		$data->{HM} = $R;
		}
	if (/HN\s+(\d+)\s+(\S+)\s+(\S+)\s+(\S+)/) {
		my $R = $4;
		$data->{HN} = $R;
		}
	if (/HP\s+(\d+)\s+(\S+)\s+(\S+)\s+(\S+)/) {
		my $R = $4;
		$data->{HP} = $R;
		}
	if (/HQ\s+(\d+)\s+(\S+)\s+(\S+)\s+(\S+)/) {
		my $R = $4;
		$data->{HQ} = $R;
		}
	if (/HR\s+(\d+)\s+(\S+)\s+(\S+)\s+(\S+)/) {
		my $R = $4;
		$data->{HR} = $R;
		}
	if (/HS\s+(\d+)\s+(\S+)\s+(\S+)\s+(\S+)/) {
		my $R = $4;
		$data->{HS} = $R;
		}
	if (/HT\s+(\d+)\s+(\S+)\s+(\S+)\s+(\S+)/) {
		my $R = $4;
		$data->{HT} = $R;
		}
	if (/HU\s+(\d+)\s+(\S+)\s+(\S+)\s+(\S+)/) {
		my $R = $4;
		$data->{HU} = $R;
		}
	if (/HV\s+(\d+)\s+(\S+)\s+(\S+)\s+(\S+)/) {
		my $R = $4;
		$data->{HV} = $R;
		}
	if (/HW\s+(\d+)\s+(\S+)\s+(\S+)\s+(\S+)/) {
		my $R = $4;
		$data->{HW} = $R;
		}
	if (/HY\s+(\d+)\s+(\S+)\s+(\S+)\s+(\S+)/) {
		my $R = $4;
		$data->{HY} = $R;
		}
	if (/IA\s+(\d+)\s+(\S+)\s+(\S+)\s+(\S+)/) {
		my $R = $4;
		$data->{IA} = $R;
		}
	if (/IC\s+(\d+)\s+(\S+)\s+(\S+)\s+(\S+)/) {
		my $R = $4;
		$data->{IC} = $R;
		}
	if (/ID\s+(\d+)\s+(\S+)\s+(\S+)\s+(\S+)/) {
		my $R = $4;
		$data->{ID} = $R;
		}
	if (/IE\s+(\d+)\s+(\S+)\s+(\S+)\s+(\S+)/) {
		my $R = $4;
		$data->{IE} = $R;
		}
	if (/IF\s+(\d+)\s+(\S+)\s+(\S+)\s+(\S+)/) {
		my $R = $4;
		$data->{IF} = $R;
		}
	if (/IG\s+(\d+)\s+(\S+)\s+(\S+)\s+(\S+)/) {
		my $R = $4;
		$data->{IG} = $R;
		}
	if (/IH\s+(\d+)\s+(\S+)\s+(\S+)\s+(\S+)/) {
		my $R = $4;
		$data->{IH} = $R;
		}
	if (/II\s+(\d+)\s+(\S+)\s+(\S+)\s+(\S+)/) {
		my $R = $4;
		$data->{II} = $R;
		}
	if (/IK\s+(\d+)\s+(\S+)\s+(\S+)\s+(\S+)/) {
		my $R = $4;
		$data->{IK} = $R;
		}
	if (/IL\s+(\d+)\s+(\S+)\s+(\S+)\s+(\S+)/) {
		my $R = $4;
		$data->{IL} = $R;
		}
	if (/IM\s+(\d+)\s+(\S+)\s+(\S+)\s+(\S+)/) {
		my $R = $4;
		$data->{IM} = $R;
		}
	if (/IN\s+(\d+)\s+(\S+)\s+(\S+)\s+(\S+)/) {
		my $R = $4;
		$data->{IN} = $R;
		}
	if (/IP\s+(\d+)\s+(\S+)\s+(\S+)\s+(\S+)/) {
		my $R = $4;
		$data->{IP} = $R;
		}
	if (/IQ\s+(\d+)\s+(\S+)\s+(\S+)\s+(\S+)/) {
		my $R = $4;
		$data->{IQ} = $R;
		}
	if (/IR\s+(\d+)\s+(\S+)\s+(\S+)\s+(\S+)/) {
		my $R = $4;
		$data->{IR} = $R;
		}
	if (/IS\s+(\d+)\s+(\S+)\s+(\S+)\s+(\S+)/) {
		my $R = $4;
		$data->{IS} = $R;
		}
	if (/IT\s+(\d+)\s+(\S+)\s+(\S+)\s+(\S+)/) {
		my $R = $4;
		$data->{IT} = $R;
		}
	if (/IU\s+(\d+)\s+(\S+)\s+(\S+)\s+(\S+)/) {
		my $R = $4;
		$data->{IU} = $R;
		}
	if (/IV\s+(\d+)\s+(\S+)\s+(\S+)\s+(\S+)/) {
		my $R = $4;
		$data->{IV} = $R;
		}
	if (/IW\s+(\d+)\s+(\S+)\s+(\S+)\s+(\S+)/) {
		my $R = $4;
		$data->{IW} = $R;
		}
	if (/IY\s+(\d+)\s+(\S+)\s+(\S+)\s+(\S+)/) {
		my $R = $4;
		$data->{IY} = $R;
		}
	if (/KA\s+(\d+)\s+(\S+)\s+(\S+)\s+(\S+)/) {
		my $R = $4;
		$data->{KA} = $R;
		}
	if (/KC\s+(\d+)\s+(\S+)\s+(\S+)\s+(\S+)/) {
		my $R = $4;
		$data->{KC} = $R;
		}
	if (/KD\s+(\d+)\s+(\S+)\s+(\S+)\s+(\S+)/) {
		my $R = $4;
		$data->{KD} = $R;
		}
	if (/KE\s+(\d+)\s+(\S+)\s+(\S+)\s+(\S+)/) {
		my $R = $4;
		$data->{KE} = $R;
		}
	if (/KF\s+(\d+)\s+(\S+)\s+(\S+)\s+(\S+)/) {
		my $R = $4;
		$data->{KF} = $R;
		}
	if (/KG\s+(\d+)\s+(\S+)\s+(\S+)\s+(\S+)/) {
		my $R = $4;
		$data->{KG} = $R;
		}
	if (/KH\s+(\d+)\s+(\S+)\s+(\S+)\s+(\S+)/) {
		my $R = $4;
		$data->{KH} = $R;
		}
	if (/KI\s+(\d+)\s+(\S+)\s+(\S+)\s+(\S+)/) {
		my $R = $4;
		$data->{KI} = $R;
		}
	if (/KK\s+(\d+)\s+(\S+)\s+(\S+)\s+(\S+)/) {
		my $R = $4;
		$data->{KK} = $R;
		}
	if (/KL\s+(\d+)\s+(\S+)\s+(\S+)\s+(\S+)/) {
		my $R = $4;
		$data->{KL} = $R;
		}
	if (/KM\s+(\d+)\s+(\S+)\s+(\S+)\s+(\S+)/) {
		my $R = $4;
		$data->{KM} = $R;
		}
	if (/KN\s+(\d+)\s+(\S+)\s+(\S+)\s+(\S+)/) {
		my $R = $4;
		$data->{KN} = $R;
		}
	if (/KP\s+(\d+)\s+(\S+)\s+(\S+)\s+(\S+)/) {
		my $R = $4;
		$data->{KP} = $R;
		}
	if (/KQ\s+(\d+)\s+(\S+)\s+(\S+)\s+(\S+)/) {
		my $R = $4;
		$data->{KQ} = $R;
		}
	if (/KR\s+(\d+)\s+(\S+)\s+(\S+)\s+(\S+)/) {
		my $R = $4;
		$data->{KR} = $R;
		}
	if (/KS\s+(\d+)\s+(\S+)\s+(\S+)\s+(\S+)/) {
		my $R = $4;
		$data->{KS} = $R;
		}
	if (/KT\s+(\d+)\s+(\S+)\s+(\S+)\s+(\S+)/) {
		my $R = $4;
		$data->{KT} = $R;
		}
	if (/KU\s+(\d+)\s+(\S+)\s+(\S+)\s+(\S+)/) {
		my $R = $4;
		$data->{KU} = $R;
		}
	if (/KV\s+(\d+)\s+(\S+)\s+(\S+)\s+(\S+)/) {
		my $R = $4;
		$data->{KV} = $R;
		}
	if (/KW\s+(\d+)\s+(\S+)\s+(\S+)\s+(\S+)/) {
		my $R = $4;
		$data->{KW} = $R;
		}
	if (/KY\s+(\d+)\s+(\S+)\s+(\S+)\s+(\S+)/) {
		my $R = $4;
		$data->{KY} = $R;
		}
	if (/LA\s+(\d+)\s+(\S+)\s+(\S+)\s+(\S+)/) {
		my $R = $4;
		$data->{LA} = $R;
		}
	if (/LC\s+(\d+)\s+(\S+)\s+(\S+)\s+(\S+)/) {
		my $R = $4;
		$data->{LC} = $R;
		}
	if (/LD\s+(\d+)\s+(\S+)\s+(\S+)\s+(\S+)/) {
		my $R = $4;
		$data->{LD} = $R;
		}
	if (/LE\s+(\d+)\s+(\S+)\s+(\S+)\s+(\S+)/) {
		my $R = $4;
		$data->{LE} = $R;
		}
	if (/LF\s+(\d+)\s+(\S+)\s+(\S+)\s+(\S+)/) {
		my $R = $4;
		$data->{LF} = $R;
		}
	if (/LG\s+(\d+)\s+(\S+)\s+(\S+)\s+(\S+)/) {
		my $R = $4;
		$data->{LG} = $R;
		}
	if (/LH\s+(\d+)\s+(\S+)\s+(\S+)\s+(\S+)/) {
		my $R = $4;
		$data->{LH} = $R;
		}
	if (/LI\s+(\d+)\s+(\S+)\s+(\S+)\s+(\S+)/) {
		my $R = $4;
		$data->{LI} = $R;
		}
	if (/LK\s+(\d+)\s+(\S+)\s+(\S+)\s+(\S+)/) {
		my $R = $4;
		$data->{LK} = $R;
		}
	if (/LL\s+(\d+)\s+(\S+)\s+(\S+)\s+(\S+)/) {
		my $R = $4;
		$data->{LL} = $R;
		}
	if (/LM\s+(\d+)\s+(\S+)\s+(\S+)\s+(\S+)/) {
		my $R = $4;
		$data->{LM} = $R;
		}
	if (/LN\s+(\d+)\s+(\S+)\s+(\S+)\s+(\S+)/) {
		my $R = $4;
		$data->{LN} = $R;
		}
	if (/LP\s+(\d+)\s+(\S+)\s+(\S+)\s+(\S+)/) {
		my $R = $4;
		$data->{LP} = $R;
		}
	if (/LQ\s+(\d+)\s+(\S+)\s+(\S+)\s+(\S+)/) {
		my $R = $4;
		$data->{LQ} = $R;
		}
	if (/LR\s+(\d+)\s+(\S+)\s+(\S+)\s+(\S+)/) {
		my $R = $4;
		$data->{LR} = $R;
		}
	if (/LS\s+(\d+)\s+(\S+)\s+(\S+)\s+(\S+)/) {
		my $R = $4;
		$data->{LS} = $R;
		}
	if (/LT\s+(\d+)\s+(\S+)\s+(\S+)\s+(\S+)/) {
		my $R = $4;
		$data->{LT} = $R;
		}
	if (/LU\s+(\d+)\s+(\S+)\s+(\S+)\s+(\S+)/) {
		my $R = $4;
		$data->{LU} = $R;
		}
	if (/LV\s+(\d+)\s+(\S+)\s+(\S+)\s+(\S+)/) {
		my $R = $4;
		$data->{LV} = $R;
		}
	if (/LW\s+(\d+)\s+(\S+)\s+(\S+)\s+(\S+)/) {
		my $R = $4;
		$data->{LW} = $R;
		}
	if (/LY\s+(\d+)\s+(\S+)\s+(\S+)\s+(\S+)/) {
		my $R = $4;
		$data->{LY} = $R;
		}
	if (/MA\s+(\d+)\s+(\S+)\s+(\S+)\s+(\S+)/) {
		my $R = $4;
		$data->{MA} = $R;
		}
	if (/MC\s+(\d+)\s+(\S+)\s+(\S+)\s+(\S+)/) {
		my $R = $4;
		$data->{MC} = $R;
		}
	if (/MD\s+(\d+)\s+(\S+)\s+(\S+)\s+(\S+)/) {
		my $R = $4;
		$data->{MD} = $R;
		}
	if (/ME\s+(\d+)\s+(\S+)\s+(\S+)\s+(\S+)/) {
		my $R = $4;
		$data->{ME} = $R;
		}
	if (/MF\s+(\d+)\s+(\S+)\s+(\S+)\s+(\S+)/) {
		my $R = $4;
		$data->{MF} = $R;
		}
	if (/MG\s+(\d+)\s+(\S+)\s+(\S+)\s+(\S+)/) {
		my $R = $4;
		$data->{MG} = $R;
		}
	if (/MH\s+(\d+)\s+(\S+)\s+(\S+)\s+(\S+)/) {
		my $R = $4;
		$data->{MH} = $R;
		}
	if (/MI\s+(\d+)\s+(\S+)\s+(\S+)\s+(\S+)/) {
		my $R = $4;
		$data->{MI} = $R;
		}
	if (/MK\s+(\d+)\s+(\S+)\s+(\S+)\s+(\S+)/) {
		my $R = $4;
		$data->{MK} = $R;
		}
	if (/ML\s+(\d+)\s+(\S+)\s+(\S+)\s+(\S+)/) {
		my $R = $4;
		$data->{ML} = $R;
		}
	if (/MM\s+(\d+)\s+(\S+)\s+(\S+)\s+(\S+)/) {
		my $R = $4;
		$data->{MM} = $R;
		}
	if (/MN\s+(\d+)\s+(\S+)\s+(\S+)\s+(\S+)/) {
		my $R = $4;
		$data->{MN} = $R;
		}
	if (/MP\s+(\d+)\s+(\S+)\s+(\S+)\s+(\S+)/) {
		my $R = $4;
		$data->{MP} = $R;
		}
	if (/MQ\s+(\d+)\s+(\S+)\s+(\S+)\s+(\S+)/) {
		my $R = $4;
		$data->{MQ} = $R;
		}
	if (/MR\s+(\d+)\s+(\S+)\s+(\S+)\s+(\S+)/) {
		my $R = $4;
		$data->{MR} = $R;
		}
	if (/MS\s+(\d+)\s+(\S+)\s+(\S+)\s+(\S+)/) {
		my $R = $4;
		$data->{MS} = $R;
		}
	if (/MT\s+(\d+)\s+(\S+)\s+(\S+)\s+(\S+)/) {
		my $R = $4;
		$data->{MT} = $R;
		}
	if (/MU\s+(\d+)\s+(\S+)\s+(\S+)\s+(\S+)/) {
		my $R = $4;
		$data->{MU} = $R;
		}
	if (/MV\s+(\d+)\s+(\S+)\s+(\S+)\s+(\S+)/) {
		my $R = $4;
		$data->{MV} = $R;
		}
	if (/MW\s+(\d+)\s+(\S+)\s+(\S+)\s+(\S+)/) {
		my $R = $4;
		$data->{MW} = $R;
		}
	if (/MY\s+(\d+)\s+(\S+)\s+(\S+)\s+(\S+)/) {
		my $R = $4;
		$data->{MY} = $R;
		}
	if (/NA\s+(\d+)\s+(\S+)\s+(\S+)\s+(\S+)/) {
		my $R = $4;
		$data->{NA} = $R;
		}
	if (/NC\s+(\d+)\s+(\S+)\s+(\S+)\s+(\S+)/) {
		my $R = $4;
		$data->{NC} = $R;
		}
	if (/ND\s+(\d+)\s+(\S+)\s+(\S+)\s+(\S+)/) {
		my $R = $4;
		$data->{ND} = $R;
		}
	if (/NE\s+(\d+)\s+(\S+)\s+(\S+)\s+(\S+)/) {
		my $R = $4;
		$data->{NE} = $R;
		}
	if (/NF\s+(\d+)\s+(\S+)\s+(\S+)\s+(\S+)/) {
		my $R = $4;
		$data->{NF} = $R;
		}
	if (/NG\s+(\d+)\s+(\S+)\s+(\S+)\s+(\S+)/) {
		my $R = $4;
		$data->{NG} = $R;
		}
	if (/NH\s+(\d+)\s+(\S+)\s+(\S+)\s+(\S+)/) {
		my $R = $4;
		$data->{NH} = $R;
		}
	if (/NI\s+(\d+)\s+(\S+)\s+(\S+)\s+(\S+)/) {
		my $R = $4;
		$data->{NI} = $R;
		}
	if (/NK\s+(\d+)\s+(\S+)\s+(\S+)\s+(\S+)/) {
		my $R = $4;
		$data->{NK} = $R;
		}
	if (/NL\s+(\d+)\s+(\S+)\s+(\S+)\s+(\S+)/) {
		my $R = $4;
		$data->{NL} = $R;
		}
	if (/NM\s+(\d+)\s+(\S+)\s+(\S+)\s+(\S+)/) {
		my $R = $4;
		$data->{NM} = $R;
		}
	if (/NN\s+(\d+)\s+(\S+)\s+(\S+)\s+(\S+)/) {
		my $R = $4;
		$data->{NN} = $R;
		}
	if (/NP\s+(\d+)\s+(\S+)\s+(\S+)\s+(\S+)/) {
		my $R = $4;
		$data->{NP} = $R;
		}
	if (/NQ\s+(\d+)\s+(\S+)\s+(\S+)\s+(\S+)/) {
		my $R = $4;
		$data->{NQ} = $R;
		}
	if (/NR\s+(\d+)\s+(\S+)\s+(\S+)\s+(\S+)/) {
		my $R = $4;
		$data->{NR} = $R;
		}
	if (/NS\s+(\d+)\s+(\S+)\s+(\S+)\s+(\S+)/) {
		my $R = $4;
		$data->{NS} = $R;
		}
	if (/NT\s+(\d+)\s+(\S+)\s+(\S+)\s+(\S+)/) {
		my $R = $4;
		$data->{NT} = $R;
		}
	if (/NU\s+(\d+)\s+(\S+)\s+(\S+)\s+(\S+)/) {
		my $R = $4;
		$data->{NU} = $R;
		}
	if (/NV\s+(\d+)\s+(\S+)\s+(\S+)\s+(\S+)/) {
		my $R = $4;
		$data->{NV} = $R;
		}
	if (/NW\s+(\d+)\s+(\S+)\s+(\S+)\s+(\S+)/) {
		my $R = $4;
		$data->{NW} = $R;
		}
	if (/NY\s+(\d+)\s+(\S+)\s+(\S+)\s+(\S+)/) {
		my $R = $4;
		$data->{NY} = $R;
		}
	if (/PA\s+(\d+)\s+(\S+)\s+(\S+)\s+(\S+)/) {
		my $R = $4;
		$data->{PA} = $R;
		}
	if (/PC\s+(\d+)\s+(\S+)\s+(\S+)\s+(\S+)/) {
		my $R = $4;
		$data->{PC} = $R;
		}
	if (/PD\s+(\d+)\s+(\S+)\s+(\S+)\s+(\S+)/) {
		my $R = $4;
		$data->{PD} = $R;
		}
	if (/PE\s+(\d+)\s+(\S+)\s+(\S+)\s+(\S+)/) {
		my $R = $4;
		$data->{PE} = $R;
		}
	if (/PF\s+(\d+)\s+(\S+)\s+(\S+)\s+(\S+)/) {
		my $R = $4;
		$data->{PF} = $R;
		}
	if (/PG\s+(\d+)\s+(\S+)\s+(\S+)\s+(\S+)/) {
		my $R = $4;
		$data->{PG} = $R;
		}
	if (/PH\s+(\d+)\s+(\S+)\s+(\S+)\s+(\S+)/) {
		my $R = $4;
		$data->{PH} = $R;
		}
	if (/PI\s+(\d+)\s+(\S+)\s+(\S+)\s+(\S+)/) {
		my $R = $4;
		$data->{PI} = $R;
		}
	if (/PK\s+(\d+)\s+(\S+)\s+(\S+)\s+(\S+)/) {
		my $R = $4;
		$data->{PK} = $R;
		}
	if (/PL\s+(\d+)\s+(\S+)\s+(\S+)\s+(\S+)/) {
		my $R = $4;
		$data->{PL} = $R;
		}
	if (/PM\s+(\d+)\s+(\S+)\s+(\S+)\s+(\S+)/) {
		my $R = $4;
		$data->{PM} = $R;
		}
	if (/PN\s+(\d+)\s+(\S+)\s+(\S+)\s+(\S+)/) {
		my $R = $4;
		$data->{PN} = $R;
		}
	if (/PP\s+(\d+)\s+(\S+)\s+(\S+)\s+(\S+)/) {
		my $R = $4;
		$data->{PP} = $R;
		}
	if (/PQ\s+(\d+)\s+(\S+)\s+(\S+)\s+(\S+)/) {
		my $R = $4;
		$data->{PQ} = $R;
		}
	if (/PR\s+(\d+)\s+(\S+)\s+(\S+)\s+(\S+)/) {
		my $R = $4;
		$data->{PR} = $R;
		}
	if (/PS\s+(\d+)\s+(\S+)\s+(\S+)\s+(\S+)/) {
		my $R = $4;
		$data->{PS} = $R;
		}
	if (/PT\s+(\d+)\s+(\S+)\s+(\S+)\s+(\S+)/) {
		my $R = $4;
		$data->{PT} = $R;
		}
	if (/PU\s+(\d+)\s+(\S+)\s+(\S+)\s+(\S+)/) {
		my $R = $4;
		$data->{PU} = $R;
		}
	if (/PV\s+(\d+)\s+(\S+)\s+(\S+)\s+(\S+)/) {
		my $R = $4;
		$data->{PV} = $R;
		}
	if (/PW\s+(\d+)\s+(\S+)\s+(\S+)\s+(\S+)/) {
		my $R = $4;
		$data->{PW} = $R;
		}
	if (/PY\s+(\d+)\s+(\S+)\s+(\S+)\s+(\S+)/) {
		my $R = $4;
		$data->{PY} = $R;
		}
	if (/QA\s+(\d+)\s+(\S+)\s+(\S+)\s+(\S+)/) {
		my $R = $4;
		$data->{QA} = $R;
		}
	if (/QC\s+(\d+)\s+(\S+)\s+(\S+)\s+(\S+)/) {
		my $R = $4;
		$data->{QC} = $R;
		}
	if (/QD\s+(\d+)\s+(\S+)\s+(\S+)\s+(\S+)/) {
		my $R = $4;
		$data->{QD} = $R;
		}
	if (/QE\s+(\d+)\s+(\S+)\s+(\S+)\s+(\S+)/) {
		my $R = $4;
		$data->{QE} = $R;
		}
	if (/QF\s+(\d+)\s+(\S+)\s+(\S+)\s+(\S+)/) {
		my $R = $4;
		$data->{QF} = $R;
		}
	if (/QG\s+(\d+)\s+(\S+)\s+(\S+)\s+(\S+)/) {
		my $R = $4;
		$data->{QG} = $R;
		}
	if (/QH\s+(\d+)\s+(\S+)\s+(\S+)\s+(\S+)/) {
		my $R = $4;
		$data->{QH} = $R;
		}
	if (/QI\s+(\d+)\s+(\S+)\s+(\S+)\s+(\S+)/) {
		my $R = $4;
		$data->{QI} = $R;
		}
	if (/QK\s+(\d+)\s+(\S+)\s+(\S+)\s+(\S+)/) {
		my $R = $4;
		$data->{QK} = $R;
		}
	if (/QL\s+(\d+)\s+(\S+)\s+(\S+)\s+(\S+)/) {
		my $R = $4;
		$data->{QL} = $R;
		}
	if (/QM\s+(\d+)\s+(\S+)\s+(\S+)\s+(\S+)/) {
		my $R = $4;
		$data->{QM} = $R;
		}
	if (/QN\s+(\d+)\s+(\S+)\s+(\S+)\s+(\S+)/) {
		my $R = $4;
		$data->{QN} = $R;
		}
	if (/QP\s+(\d+)\s+(\S+)\s+(\S+)\s+(\S+)/) {
		my $R = $4;
		$data->{QP} = $R;
		}
	if (/QQ\s+(\d+)\s+(\S+)\s+(\S+)\s+(\S+)/) {
		my $R = $4;
		$data->{QQ} = $R;
		}
	if (/QR\s+(\d+)\s+(\S+)\s+(\S+)\s+(\S+)/) {
		my $R = $4;
		$data->{QR} = $R;
		}
	if (/QS\s+(\d+)\s+(\S+)\s+(\S+)\s+(\S+)/) {
		my $R = $4;
		$data->{QS} = $R;
		}
	if (/QT\s+(\d+)\s+(\S+)\s+(\S+)\s+(\S+)/) {
		my $R = $4;
		$data->{QT} = $R;
		}
	if (/QU\s+(\d+)\s+(\S+)\s+(\S+)\s+(\S+)/) {
		my $R = $4;
		$data->{QU} = $R;
		}
	if (/QV\s+(\d+)\s+(\S+)\s+(\S+)\s+(\S+)/) {
		my $R = $4;
		$data->{QV} = $R;
		}
	if (/QW\s+(\d+)\s+(\S+)\s+(\S+)\s+(\S+)/) {
		my $R = $4;
		$data->{QW} = $R;
		}
	if (/QY\s+(\d+)\s+(\S+)\s+(\S+)\s+(\S+)/) {
		my $R = $4;
		$data->{QY} = $R;
		}
	if (/RA\s+(\d+)\s+(\S+)\s+(\S+)\s+(\S+)/) {
		my $R = $4;
		$data->{RA} = $R;
		}
	if (/RC\s+(\d+)\s+(\S+)\s+(\S+)\s+(\S+)/) {
		my $R = $4;
		$data->{RC} = $R;
		}
	if (/RD\s+(\d+)\s+(\S+)\s+(\S+)\s+(\S+)/) {
		my $R = $4;
		$data->{RD} = $R;
		}
	if (/RE\s+(\d+)\s+(\S+)\s+(\S+)\s+(\S+)/) {
		my $R = $4;
		$data->{RE} = $R;
		}
	if (/RF\s+(\d+)\s+(\S+)\s+(\S+)\s+(\S+)/) {
		my $R = $4;
		$data->{RF} = $R;
		}
	if (/RG\s+(\d+)\s+(\S+)\s+(\S+)\s+(\S+)/) {
		my $R = $4;
		$data->{RG} = $R;
		}
	if (/RH\s+(\d+)\s+(\S+)\s+(\S+)\s+(\S+)/) {
		my $R = $4;
		$data->{RH} = $R;
		}
	if (/RI\s+(\d+)\s+(\S+)\s+(\S+)\s+(\S+)/) {
		my $R = $4;
		$data->{RI} = $R;
		}
	if (/RK\s+(\d+)\s+(\S+)\s+(\S+)\s+(\S+)/) {
		my $R = $4;
		$data->{RK} = $R;
		}
	if (/RL\s+(\d+)\s+(\S+)\s+(\S+)\s+(\S+)/) {
		my $R = $4;
		$data->{RL} = $R;
		}
	if (/RM\s+(\d+)\s+(\S+)\s+(\S+)\s+(\S+)/) {
		my $R = $4;
		$data->{RM} = $R;
		}
	if (/RN\s+(\d+)\s+(\S+)\s+(\S+)\s+(\S+)/) {
		my $R = $4;
		$data->{RN} = $R;
		}
	if (/RP\s+(\d+)\s+(\S+)\s+(\S+)\s+(\S+)/) {
		my $R = $4;
		$data->{RP} = $R;
		}
	if (/RQ\s+(\d+)\s+(\S+)\s+(\S+)\s+(\S+)/) {
		my $R = $4;
		$data->{RQ} = $R;
		}
	if (/RR\s+(\d+)\s+(\S+)\s+(\S+)\s+(\S+)/) {
		my $R = $4;
		$data->{RR} = $R;
		}
	if (/RS\s+(\d+)\s+(\S+)\s+(\S+)\s+(\S+)/) {
		my $R = $4;
		$data->{RS} = $R;
		}
	if (/RT\s+(\d+)\s+(\S+)\s+(\S+)\s+(\S+)/) {
		my $R = $4;
		$data->{RT} = $R;
		}
	if (/RU\s+(\d+)\s+(\S+)\s+(\S+)\s+(\S+)/) {
		my $R = $4;
		$data->{RU} = $R;
		}
	if (/RV\s+(\d+)\s+(\S+)\s+(\S+)\s+(\S+)/) {
		my $R = $4;
		$data->{RV} = $R;
		}
	if (/RW\s+(\d+)\s+(\S+)\s+(\S+)\s+(\S+)/) {
		my $R = $4;
		$data->{RW} = $R;
		}
	if (/RY\s+(\d+)\s+(\S+)\s+(\S+)\s+(\S+)/) {
		my $R = $4;
		$data->{RY} = $R;
		}
	if (/SA\s+(\d+)\s+(\S+)\s+(\S+)\s+(\S+)/) {
		my $R = $4;
		$data->{SA} = $R;
		}
	if (/SC\s+(\d+)\s+(\S+)\s+(\S+)\s+(\S+)/) {
		my $R = $4;
		$data->{SC} = $R;
		}
	if (/SD\s+(\d+)\s+(\S+)\s+(\S+)\s+(\S+)/) {
		my $R = $4;
		$data->{SD} = $R;
		}
	if (/SE\s+(\d+)\s+(\S+)\s+(\S+)\s+(\S+)/) {
		my $R = $4;
		$data->{SE} = $R;
		}
	if (/SF\s+(\d+)\s+(\S+)\s+(\S+)\s+(\S+)/) {
		my $R = $4;
		$data->{SF} = $R;
		}
	if (/SG\s+(\d+)\s+(\S+)\s+(\S+)\s+(\S+)/) {
		my $R = $4;
		$data->{SG} = $R;
		}
	if (/SH\s+(\d+)\s+(\S+)\s+(\S+)\s+(\S+)/) {
		my $R = $4;
		$data->{SH} = $R;
		}
	if (/SI\s+(\d+)\s+(\S+)\s+(\S+)\s+(\S+)/) {
		my $R = $4;
		$data->{SI} = $R;
		}
	if (/SK\s+(\d+)\s+(\S+)\s+(\S+)\s+(\S+)/) {
		my $R = $4;
		$data->{SK} = $R;
		}
	if (/SL\s+(\d+)\s+(\S+)\s+(\S+)\s+(\S+)/) {
		my $R = $4;
		$data->{SL} = $R;
		}
	if (/SM\s+(\d+)\s+(\S+)\s+(\S+)\s+(\S+)/) {
		my $R = $4;
		$data->{SM} = $R;
		}
	if (/SN\s+(\d+)\s+(\S+)\s+(\S+)\s+(\S+)/) {
		my $R = $4;
		$data->{SN} = $R;
		}
	if (/SP\s+(\d+)\s+(\S+)\s+(\S+)\s+(\S+)/) {
		my $R = $4;
		$data->{SP} = $R;
		}
	if (/SQ\s+(\d+)\s+(\S+)\s+(\S+)\s+(\S+)/) {
		my $R = $4;
		$data->{SQ} = $R;
		}
	if (/SR\s+(\d+)\s+(\S+)\s+(\S+)\s+(\S+)/) {
		my $R = $4;
		$data->{SR} = $R;
		}
	if (/SS\s+(\d+)\s+(\S+)\s+(\S+)\s+(\S+)/) {
		my $R = $4;
		$data->{SS} = $R;
		}
	if (/ST\s+(\d+)\s+(\S+)\s+(\S+)\s+(\S+)/) {
		my $R = $4;
		$data->{ST} = $R;
		}
	if (/SU\s+(\d+)\s+(\S+)\s+(\S+)\s+(\S+)/) {
		my $R = $4;
		$data->{SU} = $R;
		}
	if (/SV\s+(\d+)\s+(\S+)\s+(\S+)\s+(\S+)/) {
		my $R = $4;
		$data->{SV} = $R;
		}
	if (/SW\s+(\d+)\s+(\S+)\s+(\S+)\s+(\S+)/) {
		my $R = $4;
		$data->{SW} = $R;
		}
	if (/SY\s+(\d+)\s+(\S+)\s+(\S+)\s+(\S+)/) {
		my $R = $4;
		$data->{SY} = $R;
		}
	if (/TA\s+(\d+)\s+(\S+)\s+(\S+)\s+(\S+)/) {
		my $R = $4;
		$data->{TA} = $R;
		}
	if (/TC\s+(\d+)\s+(\S+)\s+(\S+)\s+(\S+)/) {
		my $R = $4;
		$data->{TC} = $R;
		}
	if (/TD\s+(\d+)\s+(\S+)\s+(\S+)\s+(\S+)/) {
		my $R = $4;
		$data->{TD} = $R;
		}
	if (/TE\s+(\d+)\s+(\S+)\s+(\S+)\s+(\S+)/) {
		my $R = $4;
		$data->{TE} = $R;
		}
	if (/TF\s+(\d+)\s+(\S+)\s+(\S+)\s+(\S+)/) {
		my $R = $4;
		$data->{TF} = $R;
		}
	if (/TG\s+(\d+)\s+(\S+)\s+(\S+)\s+(\S+)/) {
		my $R = $4;
		$data->{TG} = $R;
		}
	if (/TH\s+(\d+)\s+(\S+)\s+(\S+)\s+(\S+)/) {
		my $R = $4;
		$data->{TH} = $R;
		}
	if (/TI\s+(\d+)\s+(\S+)\s+(\S+)\s+(\S+)/) {
		my $R = $4;
		$data->{TI} = $R;
		}
	if (/TK\s+(\d+)\s+(\S+)\s+(\S+)\s+(\S+)/) {
		my $R = $4;
		$data->{TK} = $R;
		}
	if (/TL\s+(\d+)\s+(\S+)\s+(\S+)\s+(\S+)/) {
		my $R = $4;
		$data->{TL} = $R;
		}
	if (/TM\s+(\d+)\s+(\S+)\s+(\S+)\s+(\S+)/) {
		my $R = $4;
		$data->{TM} = $R;
		}
	if (/TN\s+(\d+)\s+(\S+)\s+(\S+)\s+(\S+)/) {
		my $R = $4;
		$data->{TN} = $R;
		}
	if (/TP\s+(\d+)\s+(\S+)\s+(\S+)\s+(\S+)/) {
		my $R = $4;
		$data->{TP} = $R;
		}
	if (/TQ\s+(\d+)\s+(\S+)\s+(\S+)\s+(\S+)/) {
		my $R = $4;
		$data->{TQ} = $R;
		}
	if (/TR\s+(\d+)\s+(\S+)\s+(\S+)\s+(\S+)/) {
		my $R = $4;
		$data->{TR} = $R;
		}
	if (/TS\s+(\d+)\s+(\S+)\s+(\S+)\s+(\S+)/) {
		my $R = $4;
		$data->{TS} = $R;
		}
	if (/TT\s+(\d+)\s+(\S+)\s+(\S+)\s+(\S+)/) {
		my $R = $4;
		$data->{TT} = $R;
		}
	if (/TU\s+(\d+)\s+(\S+)\s+(\S+)\s+(\S+)/) {
		my $R = $4;
		$data->{TU} = $R;
		}
	if (/TV\s+(\d+)\s+(\S+)\s+(\S+)\s+(\S+)/) {
		my $R = $4;
		$data->{TV} = $R;
		}
	if (/TW\s+(\d+)\s+(\S+)\s+(\S+)\s+(\S+)/) {
		my $R = $4;
		$data->{TW} = $R;
		}
	if (/TY\s+(\d+)\s+(\S+)\s+(\S+)\s+(\S+)/) {
		my $R = $4;
		$data->{TY} = $R;
		}
	if (/UA\s+(\d+)\s+(\S+)\s+(\S+)\s+(\S+)/) {
		my $R = $4;
		$data->{UA} = $R;
		}
	if (/UC\s+(\d+)\s+(\S+)\s+(\S+)\s+(\S+)/) {
		my $R = $4;
		$data->{UC} = $R;
		}
	if (/UD\s+(\d+)\s+(\S+)\s+(\S+)\s+(\S+)/) {
		my $R = $4;
		$data->{UD} = $R;
		}
	if (/UE\s+(\d+)\s+(\S+)\s+(\S+)\s+(\S+)/) {
		my $R = $4;
		$data->{UE} = $R;
		}
	if (/UF\s+(\d+)\s+(\S+)\s+(\S+)\s+(\S+)/) {
		my $R = $4;
		$data->{UF} = $R;
		}
	if (/UG\s+(\d+)\s+(\S+)\s+(\S+)\s+(\S+)/) {
		my $R = $4;
		$data->{UG} = $R;
		}
	if (/UH\s+(\d+)\s+(\S+)\s+(\S+)\s+(\S+)/) {
		my $R = $4;
		$data->{UH} = $R;
		}
	if (/UI\s+(\d+)\s+(\S+)\s+(\S+)\s+(\S+)/) {
		my $R = $4;
		$data->{UI} = $R;
		}
	if (/UK\s+(\d+)\s+(\S+)\s+(\S+)\s+(\S+)/) {
		my $R = $4;
		$data->{UK} = $R;
		}
	if (/UL\s+(\d+)\s+(\S+)\s+(\S+)\s+(\S+)/) {
		my $R = $4;
		$data->{UL} = $R;
		}
	if (/UM\s+(\d+)\s+(\S+)\s+(\S+)\s+(\S+)/) {
		my $R = $4;
		$data->{UM} = $R;
		}
	if (/UN\s+(\d+)\s+(\S+)\s+(\S+)\s+(\S+)/) {
		my $R = $4;
		$data->{UN} = $R;
		}
	if (/UP\s+(\d+)\s+(\S+)\s+(\S+)\s+(\S+)/) {
		my $R = $4;
		$data->{UP} = $R;
		}
	if (/UQ\s+(\d+)\s+(\S+)\s+(\S+)\s+(\S+)/) {
		my $R = $4;
		$data->{UQ} = $R;
		}
	if (/UR\s+(\d+)\s+(\S+)\s+(\S+)\s+(\S+)/) {
		my $R = $4;
		$data->{UR} = $R;
		}
	if (/US\s+(\d+)\s+(\S+)\s+(\S+)\s+(\S+)/) {
		my $R = $4;
		$data->{US} = $R;
		}
	if (/UT\s+(\d+)\s+(\S+)\s+(\S+)\s+(\S+)/) {
		my $R = $4;
		$data->{UT} = $R;
		}
	if (/UU\s+(\d+)\s+(\S+)\s+(\S+)\s+(\S+)/) {
		my $R = $4;
		$data->{UU} = $R;
		}
	if (/UV\s+(\d+)\s+(\S+)\s+(\S+)\s+(\S+)/) {
		my $R = $4;
		$data->{UV} = $R;
		}
	if (/UW\s+(\d+)\s+(\S+)\s+(\S+)\s+(\S+)/) {
		my $R = $4;
		$data->{UW} = $R;
		}
	if (/UY\s+(\d+)\s+(\S+)\s+(\S+)\s+(\S+)/) {
		my $R = $4;
		$data->{UY} = $R;
		}
	if (/VA\s+(\d+)\s+(\S+)\s+(\S+)\s+(\S+)/) {
		my $R = $4;
		$data->{VA} = $R;
		}
	if (/VC\s+(\d+)\s+(\S+)\s+(\S+)\s+(\S+)/) {
		my $R = $4;
		$data->{VC} = $R;
		}
	if (/VD\s+(\d+)\s+(\S+)\s+(\S+)\s+(\S+)/) {
		my $R = $4;
		$data->{VD} = $R;
		}
	if (/VE\s+(\d+)\s+(\S+)\s+(\S+)\s+(\S+)/) {
		my $R = $4;
		$data->{VE} = $R;
		}
	if (/VF\s+(\d+)\s+(\S+)\s+(\S+)\s+(\S+)/) {
		my $R = $4;
		$data->{VF} = $R;
		}
	if (/VG\s+(\d+)\s+(\S+)\s+(\S+)\s+(\S+)/) {
		my $R = $4;
		$data->{VG} = $R;
		}
	if (/VH\s+(\d+)\s+(\S+)\s+(\S+)\s+(\S+)/) {
		my $R = $4;
		$data->{VH} = $R;
		}
	if (/VI\s+(\d+)\s+(\S+)\s+(\S+)\s+(\S+)/) {
		my $R = $4;
		$data->{VI} = $R;
		}
	if (/VK\s+(\d+)\s+(\S+)\s+(\S+)\s+(\S+)/) {
		my $R = $4;
		$data->{VK} = $R;
		}
	if (/VL\s+(\d+)\s+(\S+)\s+(\S+)\s+(\S+)/) {
		my $R = $4;
		$data->{VL} = $R;
		}
	if (/VM\s+(\d+)\s+(\S+)\s+(\S+)\s+(\S+)/) {
		my $R = $4;
		$data->{VM} = $R;
		}
	if (/VN\s+(\d+)\s+(\S+)\s+(\S+)\s+(\S+)/) {
		my $R = $4;
		$data->{VN} = $R;
		}
	if (/VP\s+(\d+)\s+(\S+)\s+(\S+)\s+(\S+)/) {
		my $R = $4;
		$data->{VP} = $R;
		}
	if (/VQ\s+(\d+)\s+(\S+)\s+(\S+)\s+(\S+)/) {
		my $R = $4;
		$data->{VQ} = $R;
		}
	if (/VR\s+(\d+)\s+(\S+)\s+(\S+)\s+(\S+)/) {
		my $R = $4;
		$data->{VR} = $R;
		}
	if (/VS\s+(\d+)\s+(\S+)\s+(\S+)\s+(\S+)/) {
		my $R = $4;
		$data->{VS} = $R;
		}
	if (/VT\s+(\d+)\s+(\S+)\s+(\S+)\s+(\S+)/) {
		my $R = $4;
		$data->{VT} = $R;
		}
	if (/VU\s+(\d+)\s+(\S+)\s+(\S+)\s+(\S+)/) {
		my $R = $4;
		$data->{VU} = $R;
		}
	if (/VV\s+(\d+)\s+(\S+)\s+(\S+)\s+(\S+)/) {
		my $R = $4;
		$data->{VV} = $R;
		}
	if (/VW\s+(\d+)\s+(\S+)\s+(\S+)\s+(\S+)/) {
		my $R = $4;
		$data->{VW} = $R;
		}
	if (/VY\s+(\d+)\s+(\S+)\s+(\S+)\s+(\S+)/) {
		my $R = $4;
		$data->{VY} = $R;
		}
	if (/WA\s+(\d+)\s+(\S+)\s+(\S+)\s+(\S+)/) {
		my $R = $4;
		$data->{WA} = $R;
		}
	if (/WC\s+(\d+)\s+(\S+)\s+(\S+)\s+(\S+)/) {
		my $R = $4;
		$data->{WC} = $R;
		}
	if (/WD\s+(\d+)\s+(\S+)\s+(\S+)\s+(\S+)/) {
		my $R = $4;
		$data->{WD} = $R;
		}
	if (/WE\s+(\d+)\s+(\S+)\s+(\S+)\s+(\S+)/) {
		my $R = $4;
		$data->{WE} = $R;
		}
	if (/WF\s+(\d+)\s+(\S+)\s+(\S+)\s+(\S+)/) {
		my $R = $4;
		$data->{WF} = $R;
		}
	if (/WG\s+(\d+)\s+(\S+)\s+(\S+)\s+(\S+)/) {
		my $R = $4;
		$data->{WG} = $R;
		}
	if (/WH\s+(\d+)\s+(\S+)\s+(\S+)\s+(\S+)/) {
		my $R = $4;
		$data->{WH} = $R;
		}
	if (/WI\s+(\d+)\s+(\S+)\s+(\S+)\s+(\S+)/) {
		my $R = $4;
		$data->{WI} = $R;
		}
	if (/WK\s+(\d+)\s+(\S+)\s+(\S+)\s+(\S+)/) {
		my $R = $4;
		$data->{WK} = $R;
		}
	if (/WL\s+(\d+)\s+(\S+)\s+(\S+)\s+(\S+)/) {
		my $R = $4;
		$data->{WL} = $R;
		}
	if (/WM\s+(\d+)\s+(\S+)\s+(\S+)\s+(\S+)/) {
		my $R = $4;
		$data->{WM} = $R;
		}
	if (/WN\s+(\d+)\s+(\S+)\s+(\S+)\s+(\S+)/) {
		my $R = $4;
		$data->{WN} = $R;
		}
	if (/WP\s+(\d+)\s+(\S+)\s+(\S+)\s+(\S+)/) {
		my $R = $4;
		$data->{WP} = $R;
		}
	if (/WQ\s+(\d+)\s+(\S+)\s+(\S+)\s+(\S+)/) {
		my $R = $4;
		$data->{WQ} = $R;
		}
	if (/WR\s+(\d+)\s+(\S+)\s+(\S+)\s+(\S+)/) {
		my $R = $4;
		$data->{WR} = $R;
		}
	if (/WS\s+(\d+)\s+(\S+)\s+(\S+)\s+(\S+)/) {
		my $R = $4;
		$data->{WS} = $R;
		}
	if (/WT\s+(\d+)\s+(\S+)\s+(\S+)\s+(\S+)/) {
		my $R = $4;
		$data->{WT} = $R;
		}
	if (/WU\s+(\d+)\s+(\S+)\s+(\S+)\s+(\S+)/) {
		my $R = $4;
		$data->{WU} = $R;
		}
	if (/WV\s+(\d+)\s+(\S+)\s+(\S+)\s+(\S+)/) {
		my $R = $4;
		$data->{WV} = $R;
		}
	if (/WW\s+(\d+)\s+(\S+)\s+(\S+)\s+(\S+)/) {
		my $R = $4;
		$data->{WW} = $R;
		}
	if (/WY\s+(\d+)\s+(\S+)\s+(\S+)\s+(\S+)/) {
		my $R = $4;
		$data->{WY} = $R;
		}
	if (/YA\s+(\d+)\s+(\S+)\s+(\S+)\s+(\S+)/) {
		my $R = $4;
		$data->{YA} = $R;
		}
	if (/YC\s+(\d+)\s+(\S+)\s+(\S+)\s+(\S+)/) {
		my $R = $4;
		$data->{YC} = $R;
		}
	if (/YD\s+(\d+)\s+(\S+)\s+(\S+)\s+(\S+)/) {
		my $R = $4;
		$data->{YD} = $R;
		}
	if (/YE\s+(\d+)\s+(\S+)\s+(\S+)\s+(\S+)/) {
		my $R = $4;
		$data->{YE} = $R;
		}
	if (/YF\s+(\d+)\s+(\S+)\s+(\S+)\s+(\S+)/) {
		my $R = $4;
		$data->{YF} = $R;
		}
	if (/YG\s+(\d+)\s+(\S+)\s+(\S+)\s+(\S+)/) {
		my $R = $4;
		$data->{YG} = $R;
		}
	if (/YH\s+(\d+)\s+(\S+)\s+(\S+)\s+(\S+)/) {
		my $R = $4;
		$data->{YH} = $R;
		}
	if (/YI\s+(\d+)\s+(\S+)\s+(\S+)\s+(\S+)/) {
		my $R = $4;
		$data->{YI} = $R;
		}
	if (/YK\s+(\d+)\s+(\S+)\s+(\S+)\s+(\S+)/) {
		my $R = $4;
		$data->{YK} = $R;
		}
	if (/YL\s+(\d+)\s+(\S+)\s+(\S+)\s+(\S+)/) {
		my $R = $4;
		$data->{YL} = $R;
		}
	if (/YM\s+(\d+)\s+(\S+)\s+(\S+)\s+(\S+)/) {
		my $R = $4;
		$data->{YM} = $R;
		}
	if (/YN\s+(\d+)\s+(\S+)\s+(\S+)\s+(\S+)/) {
		my $R = $4;
		$data->{YN} = $R;
		}
	if (/YP\s+(\d+)\s+(\S+)\s+(\S+)\s+(\S+)/) {
		my $R = $4;
		$data->{YP} = $R;
		}
	if (/YQ\s+(\d+)\s+(\S+)\s+(\S+)\s+(\S+)/) {
		my $R = $4;
		$data->{YQ} = $R;
		}
	if (/YR\s+(\d+)\s+(\S+)\s+(\S+)\s+(\S+)/) {
		my $R = $4;
		$data->{YR} = $R;
		}
	if (/YS\s+(\d+)\s+(\S+)\s+(\S+)\s+(\S+)/) {
		my $R = $4;
		$data->{YS} = $R;
		}
	if (/YT\s+(\d+)\s+(\S+)\s+(\S+)\s+(\S+)/) {
		my $R = $4;
		$data->{YT} = $R;
		}
	if (/YU\s+(\d+)\s+(\S+)\s+(\S+)\s+(\S+)/) {
		my $R = $4;
		$data->{YU} = $R;
		}
	if (/YV\s+(\d+)\s+(\S+)\s+(\S+)\s+(\S+)/) {
		my $R = $4;
		$data->{YV} = $R;
		}
	if (/YW\s+(\d+)\s+(\S+)\s+(\S+)\s+(\S+)/) {
		my $R = $4;
		$data->{YW} = $R;
		}
	if (/YY\s+(\d+)\s+(\S+)\s+(\S+)\s+(\S+)/) {
		my $R = $4;
		$data->{YY} = $R;
		}

    }
    return $data;
}
