# Supplementary material for: PoGO: Prediction of Gene Ontology terms for fungal proteins
Source: BMC Bioinformatics. 2010 Apr 29;11:215. doi: 10.1186/1471-2105-11-215 (PMC2882390; doi:10.1186/1471-2105-11-215)
Supplement: Additional file 2 — Software source code and data files. [file 1471-2105-11-215-S2.GZ › PoGO-1.0.2/Web_Applications/meta_Web_Service/fungi/parsingxml-1.py]

import string
from string import whitespace
import sys
in_filename = sys.argv[1]+"/ipr.xml"
out_filename = sys.argv[1]+"/input_protein.txt"
inxmlfile = open(in_filename, 'r')
line_buf=[]
list_feature=[]
ipr_name =[];
outfile = open(out_filename, 'w')
flag =1  
is_protein=0
is_ipr=0
while 1:
       	lineStr = inxmlfile.readline()
	if not(lineStr):
		break
        tmp = lineStr.strip()
           
        if tmp[:19]=="<interpro_matches>":
        	flag =0
       	if flag ==0 :
		if tmp[:11]=="<protein id":
                        
			a = string.split(tmp,'"')
	                protein_name = a[1]
        	        is_protein=1  
		if tmp[:12]=="<interpro id":
			a = string.split(tmp,'"')
                        
			if(a[1] !="noIPR"):
				ipr_name.append(a[1])
				is_ipr=1
                         #     print ipr_name
if is_protein == 1 or is_ipr == 1 :
	outfile.writelines(protein_name)
	outfile.write("\t")
	for y in range(len(ipr_name)):
		outfile.writelines("IPR:")
       		outfile.writelines(ipr_name[y])
       		outfile.write("\t")

# If xml does not contain protein id, extract protein name from the fasta 
if is_protein ==0 :
	in_filename = sys.argv[1]+"/temp.fasta"
	inxmlfile = open(in_filename,'r')	
	lineStr = inxmlfile.readline()
	if lineStr[:1] ==">":
		splitline = lineStr.split()
		outfile.write(splitline[0][1:])
		outfile.write("\t")
