# Supplementary material for: PoGO: Prediction of Gene Ontology terms for fungal proteins
Source: BMC Bioinformatics. 2010 Apr 29;11:215. doi: 10.1186/1471-2105-11-215 (PMC2882390; doi:10.1186/1471-2105-11-215)
Supplement: Additional file 2 — Software source code and data files. [file 1471-2105-11-215-S2.GZ › PoGO-1.0.2/Web_Applications/meta_Web_Service/fungi/metalearner/metalearn.m]

function metalearn(path_name, metapath)
cd(path_name)

load('meta_IPR');
load('meta_GO');
load('meta_chem');

load('meta_fold');
predict_true_list=[];
predict_ratio=[];
meta_data=[IPR meta_GO chem_result fold];
meta_data=meta_data-1;

feature_path = sprintf('%s/metalearn', metapath);
cd(feature_path);

for GO_idx=1:size(meta_data,1)
    meta_name = sprintf('meta-%d',GO_idx);
    load(meta_name)
    true_prob=1;
    false_prob=1;
    if(meta_data(GO_idx,1)==1)
        true_prob=true_prob * IPR_post_ture_true_prob_1;
        false_prob=false_prob* IPR_post_false_true_prob_1;
    else
        true_prob=true_prob *IPR_post_ture_false_prob_1;
        false_prob=false_prob * IPR_post_false_false_prob_1;
    end


    if(meta_data(GO_idx,2)==1)
        true_prob=true_prob *GO_post_ture_true_prob_1;
        false_prob=false_prob*GO_post_false_true_prob_1;            
    else
        true_prob=true_prob *GO_post_ture_false_prob_1;
        false_prob=false_prob *GO_post_false_false_prob_1;            
    end


    if(meta_data(GO_idx,3)==1)
        true_prob=true_prob *chemratio_post_ture_true_prob_1;
        false_prob=false_prob*chemratio_post_false_true_prob_1;            
    else
        true_prob=true_prob *chemratio_post_ture_false_prob_1;
        false_prob=false_prob *chemratio_post_false_false_prob_1;            
    end

     if(meta_data(GO_idx,4)==1)
        true_prob=3/2*prior_true_prob*true_prob *fold_post_ture_true_prob_1;
        false_prob=1/2*prior_false_prob*false_prob*fold_post_false_true_prob_1;            
    else
        true_prob=3/2*prior_true_prob*true_prob *fold_post_ture_false_prob_1;
        false_prob=1/2*prior_false_prob*false_prob *fold_post_false_false_prob_1;            
     end           


     if true_prob > false_prob

     %    true_prob/false_prob
         predict_true_list=[predict_true_list  GO_idx];
         predict_ratio=[predict_ratio; [true_prob false_prob true_prob/false_prob]];
     end
     
end
cd( path_name)
save('predict.out','predict_true_list','-tabs','-ASCII');
exit
