# Supplementary material for: PoGO: Prediction of Gene Ontology terms for fungal proteins
Source: BMC Bioinformatics. 2010 Apr 29;11:215. doi: 10.1186/1471-2105-11-215 (PMC2882390; doi:10.1186/1471-2105-11-215)
Supplement: Additional file 2 — Software source code and data files. [file 1471-2105-11-215-S2.GZ › PoGO-1.0.2/Web_Applications/meta_Web_Service/fungi/metalearner/metalearn.prj]

<?xml version="1.0" encoding="UTF-8" standalone="yes"?>

<project>

  <MATLABPath>
    <Directory>$(PROJECTDIR)/</Directory>
    <Directory>$(MATLABROOT)/toolbox/compiler/deploy</Directory>
    <Directory>$(PROJECTDIR)/../../../../../../stprtool</Directory>
    <Directory>$(PROJECTDIR)/../../../../../../stprtool/svm</Directory>
    <Directory>$(PROJECTDIR)/../../../../../../stprtool/kernels</Directory>
    <Directory>$(PROJECTDIR)/../../../../../../stprtool/data</Directory>
    <Directory>$(MATLABROOT)/toolbox/matlab/general</Directory>
    <Directory>$(MATLABROOT)/toolbox/matlab/ops</Directory>
    <Directory>$(MATLABROOT)/toolbox/matlab/lang</Directory>
    <Directory>$(MATLABROOT)/toolbox/matlab/elmat</Directory>
    <Directory>$(MATLABROOT)/toolbox/matlab/elfun</Directory>
    <Directory>$(MATLABROOT)/toolbox/matlab/specfun</Directory>
    <Directory>$(MATLABROOT)/toolbox/matlab/matfun</Directory>
    <Directory>$(MATLABROOT)/toolbox/matlab/datafun</Directory>
    <Directory>$(MATLABROOT)/toolbox/matlab/polyfun</Directory>
    <Directory>$(MATLABROOT)/toolbox/matlab/funfun</Directory>
    <Directory>$(MATLABROOT)/toolbox/matlab/sparfun</Directory>
    <Directory>$(MATLABROOT)/toolbox/matlab/scribe</Directory>
    <Directory>$(MATLABROOT)/toolbox/matlab/graph2d</Directory>
    <Directory>$(MATLABROOT)/toolbox/matlab/graph3d</Directory>
    <Directory>$(MATLABROOT)/toolbox/matlab/specgraph</Directory>
    <Directory>$(MATLABROOT)/toolbox/matlab/graphics</Directory>
    <Directory>$(MATLABROOT)/toolbox/matlab/uitools</Directory>
    <Directory>$(MATLABROOT)/toolbox/matlab/strfun</Directory>
    <Directory>$(MATLABROOT)/toolbox/matlab/imagesci</Directory>
    <Directory>$(MATLABROOT)/toolbox/matlab/iofun</Directory>
    <Directory>$(MATLABROOT)/toolbox/matlab/audiovideo</Directory>
    <Directory>$(MATLABROOT)/toolbox/matlab/timefun</Directory>
    <Directory>$(MATLABROOT)/toolbox/matlab/datatypes</Directory>
    <Directory>$(MATLABROOT)/toolbox/matlab/verctrl</Directory>
    <Directory>$(MATLABROOT)/toolbox/matlab/codetools</Directory>
    <Directory>$(MATLABROOT)/toolbox/matlab/helptools</Directory>
    <Directory>$(MATLABROOT)/toolbox/matlab/demos</Directory>
    <Directory>$(MATLABROOT)/toolbox/matlab/timeseries</Directory>
    <Directory>$(MATLABROOT)/toolbox/matlab/hds</Directory>
    <Directory>$(MATLABROOT)/toolbox/matlab/guide</Directory>
    <Directory>$(MATLABROOT)/toolbox/matlab/plottools</Directory>
    <Directory>$(MATLABROOT)/toolbox/local</Directory>
    <Directory>$(MATLABROOT)/toolbox/shared/controllib</Directory>
    <Directory>$(MATLABROOT)/toolbox/shared/dastudio</Directory>
    <Directory>$(MATLABROOT)/toolbox/matlab/datamanager</Directory>
    <Directory>$(MATLABROOT)/toolbox/compiler</Directory>
    <Directory>$(MATLABROOT)/work</Directory>
  </MATLABPath>

  <MCCProperties>
    <output/>
    <wrapper>
      <type>main</type>
      <component_name>metalearn</component_name>
    </wrapper>
    <link>exe</link>
    <create_vb_wrapper>false</create_vb_wrapper>
    <intermediate_dir>$(PROJECTDIR)/</intermediate_dir>
    <output_dir>$(PROJECTDIR)/</output_dir>
    <generate_code_only>false</generate_code_only>
    <verbose>false</verbose>
    <create_CTF>false</create_CTF>
    <MCR_runtime_options>
      <share_mcr>false</share_mcr>
    </MCR_runtime_options>
    <options_file/>
    <toolboxes_on_path shortcut="custom">
      <toolbox>/home/jaehee/stprtool/svm</toolbox>
      <toolbox>/home/jaehee/stprtool/kernels/</toolbox>
      <toolbox>/home/jaehee/stprtool/data/</toolbox>
    </toolboxes_on_path>
    <c_include_dirs>$(PROJECTDIR)/../../../../../../stprtool</c_include_dirs>
    <c_include_dirs>$(PROJECTDIR)/../../../../../../stprtool/svm</c_include_dirs>
    <c_include_dirs>$(PROJECTDIR)/../../../../../../stprtool/kernels</c_include_dirs>
    <c_include_dirs>$(PROJECTDIR)/../../../../../../stprtool/data</c_include_dirs>
    <debug>false</debug>
    <warning shortcut="default"/>
    <license_file/>
  </MCCProperties>

  <file_info>
    <category name="Main function">
      <file>$(PROJECTDIR)/metalearn.m</file>
    </category>
    <category name="Other files">
      <file>$(PROJECTDIR)/../../../../../../stprtool/stprpath.m</file>
      <file>$(PROJECTDIR)/../../../../../../stprtool/svm/svmclass.m</file>
      <file>$(PROJECTDIR)/../../../../../../stprtool/kernels/kernelproj.m</file>
      <file>$(PROJECTDIR)/../../../../../../stprtool/data/c2s.m</file>
    </category>
    <category name="C/C++ files"/>
  </file_info>

</project>
