# Supplementary material for: PoGO: Prediction of Gene Ontology terms for fungal proteins
Source: BMC Bioinformatics. 2010 Apr 29;11:215. doi: 10.1186/1471-2105-11-215 (PMC2882390; doi:10.1186/1471-2105-11-215)
Supplement: Additional file 2 — Software source code and data files. [file 1471-2105-11-215-S2.GZ › PoGO-1.0.2/Web_Applications/meta_Web_Service/fungi/metalearner/metalearn_mcr/metalearn_33DE916092FAE9825F22E46BCD1847BD/matlab.prf]

#MATLAB Preferences
#Tue Mar 04 14:55:12 CST 2008
MatlabExitConfirm=Bfalse
ColorsMLintAutoFixBackground=C-1121868
RLWidthB2_WB_2006b_1_3=I50
EditorOtherEditor=S
RLWidthB2_WB_2006b_1_2=I50
DelimiterOptionsMovingMisMatchType=I5
RLWidthB2_WB_2006b_1_1=I130
EditorAutoReloadFiles=Btrue
CommandWindowKeyBindingScheme=I1
RLWidthB2_WB_2006b_1_0=I130
DelimiterOptionsTypingMatchType=I3
EditorReloadFiles=Btrue
FileBrowserFiveColumnOrder=S[0 1 2 3 4]
InspectorWindowBounds=R0 0 481 500
GeneralNumFormat2=Sshort
DelimiterOptionsTypingMisMatchType=I4
EditorMRU9=S
GeneralNumDisplay=Sloose
RLPrevInitB2_WB_2006b_1=Btrue
EditorMRU8=S
EditorMRU7=S
EditorMRU6=S
EditorRegEditorImplementingClass=S
EditorRegisteredEditor=Bfalse
Editormlint-underlining=I2
EditorMRU5=S
EditorMRU4=S/data/users/jaehee/Project/new_Jun13/fungi/cross_val/cross7/PredictGO_CHI.m
EditorMRU3=S/data/users/jaehee/Project/new_Jun13/fungi/cross_val/cross8/PredictGO_CHI.m
EditorMRU2=S/data/users/jaehee/Project/new_Jun13/fungi/cross_val/cross9/PredictGO_CHI.m
EditorMRU1=S/data/users/jaehee/Project/new_Jun13/fungi/cross_val/cross0/eachmodel_precision.m
GeneralEightyColumns=Bfalse
RLHiddenB2_FigurePalette2=I16372
EditorRegEditorComboboxEntry=S
Colors_M_UnterminatedStrings=C-5111808
ReplaceMatchCase=Bfalse
mlint-configurations-list=S/data/users/jaehee/.matlab/R2007b/MLintDefaultSettings.txt
Colors_M_SystemCommands=C-5075968
DelimiterOptionsMoving=Btrue
RLHiddenB2_WB_2006b_1=I16184
EditorRegEditorOptionsPanel=S
CommandWindowClearConfirmation=Btrue
ColorsBackground=C-1
RLOrderB2_WB_2006b_1=S0:1:2:3:
ReplaceWholeWord=Bfalse
Editormlint-display=Btrue
MatlabErrorLogReportTime=J4694547401844442716
EditorMRUSize=I4
ReplaceWordWrap=Bfalse
EditorKeyBindingScheme=I1
ColorsText=C-16777216
EditorNamedBufferOption=I2
EditorAutoTerminateLastLine=Bfalse
DelimiterOptionsMovingMatchType=I1
GeneralUseToolboxCache=Btrue
Colors_M_Errors=C-65536
RLPrevInitB2_FigurePalette2=Btrue
GeneralUseToolboxCacheDiag=Bfalse
Colors_M_Keywords=C-16776961
Colors_HTML_HTMLLinks=C-16776961
EditorBuiltinEditor=Btrue
Colors_M_Strings=C-6283024
DelimiterOptionsTyping=Btrue
ColorsUseMLintAutoFixBackground=Btrue
EditorOtherEditorTextFieldEntry=S
Colors_M_Comments=C-14513374
FileBrowserFiveColumnWidths=S[150 100 75 150 400]
ColorsUseSystem=Btrue
mlint-configuration-file=S/data/users/jaehee/.matlab/R2007b/MLintDefaultSettings.txt
