# Supplementary material for: PoGO: Prediction of Gene Ontology terms for fungal proteins
Source: BMC Bioinformatics. 2010 Apr 29;11:215. doi: 10.1186/1471-2105-11-215 (PMC2882390; doi:10.1186/1471-2105-11-215)
Supplement: Additional file 2 — Software source code and data files. [file 1471-2105-11-215-S2.GZ › PoGO-1.0.2/Web_Applications/meta_Web_Service/fungi/metalearner/metalearn_mcr/metalearn_33DE916092FAE9825F22E46BCD1847BD/MATLAB_Editor_State.xml]

<?xml version="1.0" encoding="UTF-8"?>
<Editor version="1.0">
   <File absPath="/data/users/jaehee/Project/new_Jun13/alluniprot/crossval/cross0" lastWrittenTime="1201815934511" name="PredictGO_CHI_model.m">
      <CodeFolds version="1.0"/>
   </File>
   <File absPath="/data/users/jaehee/Project/new_Jun13/fungi/cross_val/cross1" lastWrittenTime="1201816395366" name="PredictGO_CHI_model.m">
      <CodeFolds version="1.0"/>
   </File>
   <File absPath="/data/users/jaehee/Project/new_Jun13/fungi/cross_val/cross5" lastWrittenTime="1201816464910" name="PredictGO_CHI_model.m">
      <CodeFolds version="1.0"/>
   </File>
   <File absPath="/data/users/jaehee/Project/new_Jun13/fungi/cross_val/cross4" lastWrittenTime="1201816465973" name="PredictGO_CHI_model.m">
      <CodeFolds version="1.0"/>
   </File>
   <File absPath="/data/users/jaehee/Project/new_Jun13/fungi/cross_val/cross6" lastWrittenTime="1201816478352" name="PredictGO_CHI_model.m">
      <CodeFolds version="1.0"/>
   </File>
   <File absPath="/data/users/jaehee/Project/new_Jun13/fungi/cross_val/cross7" lastWrittenTime="1201816658157" name="PredictGO_CHI_model.m">
      <CodeFolds version="1.0"/>
   </File>
   <File absPath="/data/users/jaehee/Project/new_Jun13/fungi/cross_val/cross8" lastWrittenTime="1201816658661" name="PredictGO_CHI_model.m">
      <CodeFolds version="1.0"/>
   </File>
   <File absPath="/data/users/jaehee/Project/new_Jun13/fungi/cross_val/cross2" lastWrittenTime="1201816820833" name="PredictGO_CHI_model.m">
      <CodeFolds version="1.0"/>
   </File>
   <File absPath="/data/users/jaehee/Project/new_Jun13/fungi/cross_val/cross3" lastWrittenTime="1201819606362" name="PredictGO_CHI.m">
      <CodeFolds version="1.0"/>
   </File>
   <File absPath="/data/users/jaehee/Project/new_Jun13/fungi/cross_val/cross2" lastWrittenTime="1201819610677" name="PredictGO_CHI.m">
      <CodeFolds version="1.0"/>
   </File>
   <File absPath="/data/users/jaehee/Project/new_Jun13/fungi/cross_val/cross0" lastWrittenTime="1201820896084" name="PredictGO_CHI_model.m">
      <CodeFolds version="1.0"/>
   </File>
   <File absPath="/data/users/jaehee/Project/new_Jun13/fungi/cross_val/cross9" lastWrittenTime="1201820896092" name="PredictGO_CHI_model.m">
      <CodeFolds version="1.0"/>
   </File>
   <File absPath="/data/users/jaehee/Project/new_Jun13/fungi/cross_val/cross3" lastWrittenTime="1201820896111" name="PredictGO_CHI_model.m">
      <CodeFolds version="1.0"/>
   </File>
   <File absPath="/data/users/jaehee/Project/new_Jun13/fungi/cross_val/cross0" lastWrittenTime="1201820896124" name="PredictGO_CHI.m">
      <CodeFolds version="1.0"/>
   </File>
   <File absPath="/data/users/jaehee/Project/new_Jun13/fungi/cross_val/cross1" lastWrittenTime="1201820896131" name="PredictGO_CHI.m">
      <CodeFolds version="1.0"/>
   </File>
   <File absPath="/data/users/jaehee/Project/new_Jun13/fungi/cross_val/cross4" lastWrittenTime="1201820896147" name="PredictGO_CHI.m">
      <CodeFolds version="1.0"/>
   </File>
   <File absPath="/data/users/jaehee/Project/new_Jun13/fungi/cross_val/cross5" lastWrittenTime="1201820896154" name="PredictGO_CHI.m">
      <CodeFolds version="1.0"/>
   </File>
   <File absPath="/data/users/jaehee/Project/new_Jun13/fungi/cross_val/cross6" lastWrittenTime="1201820896161" name="PredictGO_CHI.m">
      <CodeFolds version="1.0"/>
   </File>
   <File absPath="/data/users/jaehee/Project/new_Jun13/fungi/cross_val/cross7" lastWrittenTime="1201820896173" name="PredictGO_CHI.m">
      <CodeFolds version="1.0"/>
   </File>
   <File absPath="/data/users/jaehee/Project/new_Jun13/fungi/cross_val/cross8" lastWrittenTime="1201820896181" name="PredictGO_CHI.m">
      <CodeFolds version="1.0"/>
   </File>
   <File absPath="/data/users/jaehee/Project/new_Jun13/fungi/cross_val/cross9" lastWrittenTime="1201820896206" name="PredictGO_CHI.m">
      <CodeFolds version="1.0"/>
   </File>
   <File absPath="/data/users/jaehee/Project/new_Jun13/fungi/cross_val/cross0" lastWrittenTime="1202097314280" name="eachmodel_precision.m">
      <CodeFolds version="1.0"/>
   </File>
</Editor>
