# Supplementary material for: PoGO: Prediction of Gene Ontology terms for fungal proteins
Source: BMC Bioinformatics. 2010 Apr 29;11:215. doi: 10.1186/1471-2105-11-215 (PMC2882390; doi:10.1186/1471-2105-11-215)
Supplement: Additional file 2 — Software source code and data files. [file 1471-2105-11-215-S2.GZ › PoGO-1.0.2/Web_Applications/meta_Web_Service/fungi/IPR/PredictGO_IPR.m]

function PredictGO_CHIYEAST(path_name, stprpath, metapath)

cd(stprpath);
stprpath

%if((str2num(version('-release')) < 14) | (~isdeployed))
%   pwd
%        addpath '/home/jaehee/stprtool/svm/';
%        addpath '/home/jaehee/stprtool/kernels/';
%        addpath '/home/jaehee/stprtool/data';
%end

commonpath = sprintf('%s/common', metapath);
cd(commonpath)
load fungiover10

Predict_list=[];
cur_idx=1;
	
Weight_ypred_SVM_feature=[];
Predict_list=[];;
not_remove_GO=[];
cd( path_name)

IPR_bin=csvread('input_bin.txt');
size(IPR_bin);
IPR=[];
for GO_nameidx=1:size(newGO,2)
    feature_IPR =[];
    feature_path = sprintf('%s/IPR/CHIfeature', metapath);	
    
    cd(feature_path);
    GO_idx_name = sprintf('newCHImat%d',GO_nameidx);
    load(GO_idx_name);
    for i=1:size(list,2)
        feature_IPR=[feature_IPR IPR_bin(:,list(i))];	

    end
    feature_tstdata.X=feature_IPR';

    model_path = sprintf('%s/IPR/Model_all', metapath);	
    cd(model_path);

    model_name = sprintf('model%d',GO_nameidx) ;   
    load (model_name)
    first_IPR = svmclass(feature_tstdata.X,model);

    IPR=[IPR;first_IPR];
end
cd(path_name)
save('meta_IPR','IPR');
exit
