# Supplementary material for: PoGO: Prediction of Gene Ontology terms for fungal proteins
Source: BMC Bioinformatics. 2010 Apr 29;11:215. doi: 10.1186/1471-2105-11-215 (PMC2882390; doi:10.1186/1471-2105-11-215)
Supplement: Additional file 2 — Software source code and data files. [file 1471-2105-11-215-S2.GZ › PoGO-1.0.2/Web_Applications/meta_Web_Service/fungi/IPR/PredictGO_IPR_main.c]

/*
 * MATLAB Compiler: 4.8 (R2008a)
 * Date: Mon Oct 26 13:42:57 2009
 * Arguments: "-B" "macro_default" "-m" "-W" "main" "-T" "link:exe"
 * "PredictGO_IPR.m" "/home/jaehee/stprtool/stprpath.m" "-I"
 * "/home/jaehee/stprtool/svm/" "svmclass.m" "-I"
 * "/home/jaehee/stprtool/kernels/" "kernelproj.m" "-I"
 * "/home/jaehee/stprtool/data/" "c2s.m" "-N" "-p" "/home/jaehee/stprtool/svm"
 * "-p" "/home/jaehee/stprtool/kernels/" "-p" "/home/jaehee/stprtool/data/" 
 */

#include <stdio.h>
#include "mclmcrrt.h"
#ifdef __cplusplus
extern "C" {
#endif

extern mclComponentData __MCC_PredictGO_IPR_component_data;

#ifdef __cplusplus
}
#endif

static HMCRINSTANCE _mcr_inst = NULL;


#ifdef __cplusplus
extern "C" {
#endif

static int mclDefaultPrintHandler(const char *s)
{
  return mclWrite(1 /* stdout */, s, sizeof(char)*strlen(s));
}

#ifdef __cplusplus
} /* End extern "C" block */
#endif

#ifdef __cplusplus
extern "C" {
#endif

static int mclDefaultErrorHandler(const char *s)
{
  int written = 0;
  size_t len = 0;
  len = strlen(s);
  written = mclWrite(2 /* stderr */, s, sizeof(char)*len);
  if (len > 0 && s[ len-1 ] != '\n')
    written += mclWrite(2 /* stderr */, "\n", sizeof(char));
  return written;
}

#ifdef __cplusplus
} /* End extern "C" block */
#endif

/* This symbol is defined in shared libraries. Define it here
 * (to nothing) in case this isn't a shared library. 
 */
#ifndef LIB_PredictGO_IPR_C_API 
#define LIB_PredictGO_IPR_C_API /* No special import/export declaration */
#endif

LIB_PredictGO_IPR_C_API 
bool MW_CALL_CONV PredictGO_IPRInitializeWithHandlers(
    mclOutputHandlerFcn error_handler,
    mclOutputHandlerFcn print_handler
)
{
  if (_mcr_inst != NULL)
    return true;
  if (!mclmcrInitialize())
    return false;
  if (!mclInitializeComponentInstanceWithEmbeddedCTF(&_mcr_inst,
                                                     &__MCC_PredictGO_IPR_component_data,
                                                     true, NoObjectType,
                                                     ExeTarget, error_handler,
                                                     print_handler, 67761, (void *)(PredictGO_IPRInitializeWithHandlers)))
    return false;
  return true;
}

LIB_PredictGO_IPR_C_API 
bool MW_CALL_CONV PredictGO_IPRInitialize(void)
{
  return PredictGO_IPRInitializeWithHandlers(mclDefaultErrorHandler,
                                             mclDefaultPrintHandler);
}

LIB_PredictGO_IPR_C_API 
void MW_CALL_CONV PredictGO_IPRTerminate(void)
{
  if (_mcr_inst != NULL)
    mclTerminateInstance(&_mcr_inst);
}

int run_main(int argc, const char **argv)
{
  int _retval;
  /* Generate and populate the path_to_component. */
  char path_to_component[(PATH_MAX*2)+1];
  separatePathName(argv[0], path_to_component, (PATH_MAX*2)+1);
  __MCC_PredictGO_IPR_component_data.path_to_component = path_to_component; 
  if (!PredictGO_IPRInitialize()) {
    return -1;
  }
  _retval = mclMain(_mcr_inst, argc, argv, "PredictGO_IPR", 0);
  if (_retval == 0 /* no error */) mclWaitForFiguresToDie(NULL);
  PredictGO_IPRTerminate();
  mclTerminateApplication();
  return _retval;
}

int main(int argc, const char **argv)
{
  if (!mclInitializeApplication(
    __MCC_PredictGO_IPR_component_data.runtime_options,
    __MCC_PredictGO_IPR_component_data.runtime_option_count))
    return 0;
  
  return mclRunMain(run_main, argc, argv);
}
