# Supplementary material for: PoGO: Prediction of Gene Ontology terms for fungal proteins
Source: BMC Bioinformatics. 2010 Apr 29;11:215. doi: 10.1186/1471-2105-11-215 (PMC2882390; doi:10.1186/1471-2105-11-215)
Supplement: Additional file 2 — Software source code and data files. [file 1471-2105-11-215-S2.GZ › PoGO-1.0.2/Web_Applications/meta_Web_Service/fungi/GO/PredictGO_GO.m]

function PredictGO_CHIYEAST(path_name, stprpath, metapath)
cd(stprpath);
stprpath

commonpath = sprintf('%s/common', metapath);
cd(commonpath)
load fungiover10

Predict_list=[];
cur_idx=1;
	
Weight_ypred_SVM_feature=[];
Predict_list=[];
not_remove_GO=[];
cd( path_name)

GO_txt=textread('blast.out_bin.txt','%s','whitespace','');
GO_bin=eval(GO_txt{1,1});

meta_GO=[];
for GO_nameidx=1:size(newGO,2)
    feature_GO =[];

    feature_path = sprintf('%s/GO/CHIfeature', metapath);
    cd(feature_path);

    GO_idx_name = sprintf('newCHImat%d',GO_nameidx);
    load(GO_idx_name);
    
    for i=1:size(list,2)
        feature_GO=[feature_GO GO_bin(:,list(i))];	

    end
    feature_tstdata.X=feature_GO';

    model_path = sprintf('%s/GO/Model_all', metapath);
    cd(model_path);

    model_name = sprintf('model%d',GO_nameidx) ;   
    load (model_name)
    first_GO = svmclass(feature_tstdata.X,model);

    meta_GO=[meta_GO;first_GO];
end
cd(path_name)
save('meta_GO','meta_GO');
exit
