# Supplementary material for: PoGO: Prediction of Gene Ontology terms for fungal proteins
Source: BMC Bioinformatics. 2010 Apr 29;11:215. doi: 10.1186/1471-2105-11-215 (PMC2882390; doi:10.1186/1471-2105-11-215)
Supplement: Additional file 2 — Software source code and data files. [file 1471-2105-11-215-S2.GZ › PoGO-1.0.2/Web_Applications/meta_Web_Service/fungi/fold/fungi_exe]

#!/bin/csh

setenv LD_LIBRARY_PATH  ${argv[5]}
setenv LD_LIBRARY_PATH ${argv[6]}:$LD_LIBRARY_PATH
setenv LD_LIBRARY_PATH ${argv[7]}.native_threads:$LD_LIBRARY_PATH
setenv LD_LIBRARY_PATH ${argv[7]}.server:$LD_LIBRARY_PATH
setenv LD_LIBRARY_PATH ${argv[7]}:$LD_LIBRARY_PATH

setenv XAPPLRESDIR  ${argv[8]}

$argv[4]fold/PredictGO_fold $argv[1] $argv[2] $argv[3]
